# Supplementary material for: Dissecting the Superior Drivers for the Simultaneous Improvement of Fiber Quality and Yield Under Drought Stress Via Genome‐Wide Artificial Introgressions of Gossypium barbadense into Gossypium hirsutum
Source: Adv Sci (Weinh). 2024 Jul 10;11(34):2400445. doi: 10.1002/advs.202400445 (PMC11425955; doi:10.1002/advs.202400445)
Supplement: Supplementary file 2 — Supplemental Table 1 [file ADVS-11-2400445-s005.xlsx]

## Sheet: Table S1
Table S1 Phenotypes variation analysis under different water conditions in CSSLs
Trait	Drought						CK
	Mean	Max	Min	SD	CV	P-value	Mean	Max	Min	SD	CV
PH (cm)	37.5412	41.4641	33.6147	1.13607	3.02619	0	65.5068	70.5808	61.7229	1.40083	2.13844
FFSH (cm)	18.7417	21.117	16.3048	0.946181	5.04853	7.95771e-243	22.8285	26.5685	20.2107	0.939608	4.11594
FFSBN (N)	5.25647	5.59664	4.94771	0.129188	2.45769	4.56522e-44	5.4191	5.82687	5.0368	0.143183	2.64219
FSBN (N)	4.9985	5.2851	4.76557	0.0798034	1.59655	0	7.80421	7.99133	7.68489	0.0523671	0.671011
EBN (N)	2.99694	3.55589	2.75813	0.119722	3.99481	0	5.53894	6.50416	4.9401	0.241997	4.36902
BW (g)	5.21525	5.77994	4.65835	0.186799	3.58177	6.91545e-08	5.29308	5.757	4.84001	0.1731	3.27032
LW (g)	2.37501	2.68458	1.96704	0.117808	4.96033	1.40691e-06	2.41965	2.67197	1.97218	0.113675	4.698
LP (%)	50.562	54.2711	45.2227	1.24069	2.4538	1.00132e-05	50.0879	55.7846	42.5809	1.441	2.87694
FUHML (mm)	26.4268	28.4696	24.1387	0.642452	2.43106	3.9604e-30	26.9725	28.5471	25.4504	0.494918	1.8349
FU (%)	83.507	85.0645	81.6654	0.530839	0.635682	1.77615e-20	83.829	84.8352	83.1327	0.277218	0.330694
MV	5.40468	5.93057	4.64406	0.190988	3.53376	8.85618e-238	4.63254	5.17994	4.08372	0.172865	3.73155
FS (cN/tex)	26.301	28.2423	25.1909	0.441276	1.67779	2.51515e-18	25.9846	27.7004	25.1348	0.446436	1.71808
FT (Day)	67.2854	69.6911	65.7469	0.736839	1.0951	3.09342e-290	70.8669	72.6767	69.0652	0.608045	0.858009
WGP (day)	128.522	133.695	125.427	1.13745	0.885018	4.50902e-134	131.665	137.103	127.87	1.34226	1.01946
plant height (PH), first fruit spur height (FFSH), first fruit spur branch number (FFSBN), fruit spur branch number (FSBN), effective boll number (EBN), boll weight (BW), lint weight (LW), lint percentage (LP), fibre upper half mean length (FUHML), fibre uniformity (FU), micronaire value (MV), fiber strength (FS), flowering time (FT), whole growth period (WGP).
