# Supplementary material for: Dissecting the Superior Drivers for the Simultaneous Improvement of Fiber Quality and Yield Under Drought Stress Via Genome‐Wide Artificial Introgressions of Gossypium barbadense into Gossypium hirsutum
Source: Adv Sci (Weinh). 2024 Jul 10;11(34):2400445. doi: 10.1002/advs.202400445 (PMC11425955; doi:10.1002/advs.202400445)
Supplement: Supplementary file 3 — Supplemental Table 2 [file ADVS-11-2400445-s007.xlsx]

## Sheet: Table S2
Table S2 MFVD value of drought resistance evaluation of CSSLs.
New_ID	Sequenced_ID	MFVD	Drought-resistance classification	BSA pool
3-79	3-79	0.477	Ⅲ
E22	E22	0.613	Ⅳ
M001	N1	0.322474	Ⅰ	drought-sensitive
M002	N2	0.377988	Ⅱ	drought-sensitive
M003	N3	0.641832	Ⅳ
M004	N4	0.548176	Ⅲ
M005	N5	0.604299	Ⅳ
M006	N6	0.420618	Ⅱ	drought-sensitive
M007	N7	0.537946	Ⅲ
M008	N8	0.457056	Ⅲ
M009	N9	0.585353	Ⅳ
M010	N10	0.651596	Ⅴ	drought-tolerant
M011	N11	0.496749	Ⅲ
M012	N12	0.570992	Ⅳ
M013	N13	0.565311	Ⅳ
M014	N14	0.542147	Ⅲ
M015	N15	0.445617	Ⅱ
M016	N16	0.517805	Ⅲ
M017	N17	0.567191	Ⅳ
M018	N18	0.362752	Ⅱ	drought-sensitive
M019	N19	0.510033	Ⅲ
M020	N20	0.613435	Ⅳ	drought-tolerant
M021	N21	0.484413	Ⅲ
M022	N22	0.445066	Ⅱ
M023	N23	0.528483	Ⅲ
M024	N24	0.649922	Ⅳ
M025	N25	0.513701	Ⅲ
M026	N26	0.411691	Ⅱ
M027	N27	0.520951	Ⅲ
M028	N28	0.385827	Ⅱ	drought-sensitive
M029	N29	0.55504	Ⅳ
M030	N30	0.471347	Ⅲ
M031	N31	0.455318	Ⅲ
M032	N32	0.509185	Ⅲ
M033	N33	0.508461	Ⅲ
M034	N34	0.308913	Ⅰ	drought-sensitive
M035	N35	0.599617	Ⅳ	drought-tolerant
M036	N36	0.535929	Ⅲ
M037	N37	0.482971	Ⅲ
M038	N38	0.493846	Ⅲ
M039	N39	0.608174	Ⅳ
M040	N40	0.5102	Ⅲ
M041	N41	0.412292	Ⅱ	drought-sensitive
M042	N42	0.397258	Ⅱ
M043	N43	0.555409	Ⅳ
M044	N44	0.530639	Ⅲ
M045	N45	0.56402	Ⅳ
M046	N46	0.455928	Ⅲ
M047	N47	0.451313	Ⅲ
M048	N48	0.408323	Ⅱ	drought-sensitive
M049	N49	0.489263	Ⅲ
M050	N50	0.580401	Ⅳ
M051	N51	0.419375	Ⅱ	drought-sensitive
M052	N52	0.495678	Ⅲ
M053	N53	0.635276	Ⅳ	drought-tolerant
M054	N54	0.550947	Ⅳ
M055	N55	0.469816	Ⅲ
M056	N56	0.471724	Ⅲ
M057	N57	0.601287	Ⅳ
M058	N58	0.531744	Ⅲ
M059	N59	0.691738	Ⅴ	drought-tolerant
M060	N60	0.574651	Ⅳ
M061	N61	0.643691	Ⅳ
M062	N62	0.608588	Ⅳ	drought-tolerant
M063	N63	0.571518	Ⅳ
M064	N64	0.578677	Ⅳ
M065	N65	0.410092	Ⅱ	drought-sensitive
M066	N66	0.608398	Ⅳ
M067	N67	0.509966	Ⅲ
M068	N68	0.482071	Ⅲ
M069	N69	0.581339	Ⅳ	drought-tolerant
M070	R1	0.481806	Ⅲ
M071	R2	0.48842	Ⅲ
M072	R3	0.604772	Ⅳ	drought-tolerant
M073	R4	0.558196	Ⅳ
M074	R5	0.583653	Ⅳ
M075	N70	0.525045	Ⅲ
M076	N71	0.455909	Ⅲ
M077	R6	0.506417	Ⅲ
M078	N72	0.614611	Ⅳ	drought-tolerant
M079	N73	0.53268	Ⅲ
M080	N74	0.55503	Ⅳ
M081	N75	0.374921	Ⅱ	drought-sensitive
M082	N76	0.502858	Ⅲ
M083	N77	0.537229	Ⅲ
M084	N78	0.525301	Ⅲ
M085	N79	0.473281	Ⅲ
M086	N80	0.42972	Ⅱ
M087	N81	0.392421	Ⅱ	drought-sensitive
M088	N82	0.55105	Ⅳ
M089	N83	0.530002	Ⅲ
M090	N84	0.549096	Ⅲ
M091	N85	0.401479	Ⅱ	drought-sensitive
M092	N86	0.520035	Ⅲ
M093	N87	0.573074	Ⅳ
M094	N88	0.415123	Ⅱ
M095	N89	0.434241	Ⅱ
M096	N90	0.510157	Ⅲ
M097	N91	0.533386	Ⅲ
M098	N92	0.516967	Ⅲ
M099	N93	0.577374	Ⅳ
M100	N94	0.647987	Ⅳ	drought-tolerant
M101	N95	0.511436	Ⅲ
M102	N96	0.493262	Ⅲ
M103	N97	0.565417	Ⅳ
M104	N98	0.570486	Ⅳ
M105	N99	0.578249	Ⅳ
M106	N100	0.585224	Ⅳ
M107	N101	0.55837	Ⅳ
M108	N102	0.574579	Ⅳ
M109	N103	0.511518	Ⅲ
M110	N104	0.413704	Ⅱ	drought-sensitive
M111	R7	0.537758	Ⅲ
M112	N105	0.646413	Ⅳ	drought-tolerant
M113	R8	0.327511	Ⅰ	drought-sensitive
M115	N106	0.431133	Ⅱ
M116	R10	0.451064	Ⅲ
M117	N107	0.513281	Ⅲ
M118	N108	0.524037	Ⅲ
M119	R11	0.59479	Ⅳ
M120	N109	0.435884	Ⅱ
M121	R12	0.495555	Ⅲ
M122	N110	0.450487	Ⅲ
M123	R13	0.559636	Ⅳ
M124	N111	0.667662	Ⅴ	drought-tolerant
M125	N180	0.578019	Ⅳ
M126	R14	0.651882	Ⅴ
M127	R15	0.468743	Ⅲ
M128	R16	0.49531	Ⅲ
M129	R17	0.562315	Ⅳ
M130	N112	0.586286	Ⅳ	drought-tolerant
M131	R18	0.538091	Ⅲ
M132	R19	0.667437	Ⅴ
M133	R20	0.536447	Ⅲ
M134	N113	0.557799	Ⅳ
M135	R21	0.512533	Ⅲ
M136	N114	0.567518	Ⅳ
M137	N115	0.505712	Ⅲ
M138	N116	0.609864	Ⅳ	drought-tolerant
M139	N117	0.552863	Ⅳ
M140	R22	0.440133	Ⅱ
M141	N118	0.485858	Ⅲ
M142	N119	0.588231	Ⅳ	drought-tolerant
M143	R23	0.54367	Ⅲ
M144	R24	0.482229	Ⅲ
M145	R25	0.49588	Ⅲ
M146	N120	0.512767	Ⅲ
M147	R26	0.587444	Ⅳ	drought-tolerant
M148	N121	0.497819	Ⅲ
M149	R27	0.807848	Ⅴ	drought-tolerant
M150	N122	0.624063	Ⅳ	drought-tolerant
M151	R28	0.458939	Ⅲ
M152	N123	0.606487	Ⅳ
M153	R29	0.516221	Ⅲ
M154	R30	0.477822	Ⅲ
M155	N124	0.446245	Ⅱ
M156	R31	0.494193	Ⅲ
M157	R32	0.485916	Ⅲ
M158	N125	0.522401	Ⅲ
M159	R33	0.576269	Ⅳ	drought-tolerant
M160	N126	0.495747	Ⅲ
M161	R34	0.546245	Ⅲ
M162	R35	0.45668	Ⅲ
M163	R36	0.505392	Ⅲ
M164	R37	0.501855	Ⅲ
M165	R38	0.597041	Ⅳ
M166	R39	0.501008	Ⅲ
M167	R40	0.43188	Ⅱ
M168	R41	0.577769	Ⅳ
M169	R42	0.619124	Ⅳ
M170	R43	0.709343	Ⅴ	drought-tolerant
M171	R44	0.629875	Ⅳ	drought-tolerant
M172	R45	0.593853	Ⅳ
M173	R46	0.493458	Ⅲ
M174	R47	0.517929	Ⅲ
M175	R48	0.513248	Ⅲ
M176	R49	0.546122	Ⅲ
M177	R50	0.435028	Ⅱ
M178	R51	0.409669	Ⅱ
M179	R52	0.420092	Ⅱ
M180	R53	0.51173	Ⅲ
M181	R54	0.471511	Ⅲ
M182	N127	0.648673	Ⅳ	drought-tolerant
M183	R55	0.586611	Ⅳ	drought-tolerant
M184	N128	0.526167	Ⅲ
M185	R56	0.523638	Ⅲ
M186	R57	0.563925	Ⅳ
M187	N129	0.511077	Ⅲ
M189	R59	0.404359	Ⅱ
M190	N130	0.536678	Ⅲ
M191	R60	0.419157	Ⅱ
M192	R61	0.428265	Ⅱ
M193	R62	0.514986	Ⅲ
M194	N131	0.485966	Ⅲ
M195	R63	0.601174	Ⅳ	drought-tolerant
M196	R64	0.477738	Ⅲ
M197	R65	0.570786	Ⅳ
M198	R66	0.420212	Ⅱ
M199	R67	0.47367	Ⅲ
M200	N132	0.556442	Ⅳ
M201	N133	0.572142	Ⅳ
M202	N134	0.521837	Ⅲ
M203	N135	0.379804	Ⅱ	drought-sensitive
M204	N136	0.465918	Ⅲ
M205	N137	0.491289	Ⅲ
M206	N138	0.413407	Ⅱ
M207	N139	0.565363	Ⅳ
M208	N140	0.59472	Ⅳ	drought-tolerant
M209	N141	0.315876	Ⅰ	drought-sensitive
M210	N142	0.492891	Ⅲ
M211	N143	0.474576	Ⅲ
M212	N144	0.439185	Ⅱ
M213	N145	0.524561	Ⅲ
M214	R68	0.526784	Ⅲ
M215	R69	0.421093	Ⅱ
M216	R144	0.428521	Ⅱ
M217	R70	0.469376	Ⅲ
M218	N146	0.540903	Ⅲ
M219	R71	0.439889	Ⅱ
M220	R72	0.633849	Ⅳ
M221	N147	0.413786	Ⅱ
M222	N148	0.372132	Ⅱ	drought-sensitive
M223	R73	0.41125	Ⅱ
M224	N149	0.371275	Ⅱ	drought-sensitive
M225	R74	0.464577	Ⅲ
M226	N150	0.548575	Ⅲ
M227	N151	0.559734	Ⅳ
M228	N152	0.514991	Ⅲ
M229	N153	0.576222	Ⅳ
M230	N154	0.463446	Ⅲ
M231	N155	0.503028	Ⅲ
M232	N156	0.576352	Ⅳ
M233	N157	0.549662	Ⅲ
M234	N158	0.478381	Ⅲ
M236	N160	0.4154	Ⅱ	drought-sensitive
M237	N161	0.406193	Ⅱ
M238	N162	0.390974	Ⅱ
M239	R75	0.488092	Ⅲ
M240	R76	0.463876	Ⅲ
M241	R77	0.34784	Ⅰ	drought-sensitive
M242	N163	0.494668	Ⅲ
M243	R78	0.399632	Ⅱ
M245	N164	0.529599	Ⅲ
M246	N165	0.381355	Ⅱ	drought-sensitive
M249	R81	0.458386	Ⅲ
M250	R82	0.417864	Ⅱ
M251	N166	0.525207	Ⅲ
M252	N167	0.67445	Ⅴ	drought-tolerant
M253	R83	0.70058	Ⅴ	drought-tolerant
M254	R84	0.479614	Ⅲ
M255	R145	0.406434	Ⅱ
M256	R85	0.56395	Ⅳ
M257	R86	0.564489	Ⅳ
M258	R87	0.409914	Ⅱ
M259	R88	0.553812	Ⅳ
M260	R89	0.448999	Ⅱ
M261	R90	0.387255	Ⅱ
M262	R91	0.553498	Ⅳ
M263	R92	0.471462	Ⅲ
M264	R93	0.374806	Ⅱ	drought-sensitive
M265	R94	0.47129	Ⅲ
M266	R95	0.497159	Ⅲ
M267	R96	0.524964	Ⅲ
M268	R97	0.393064	Ⅱ
M269	N168	0.528932	Ⅲ
M270	N169	0.435836	Ⅱ
M271	N170	0.4598	Ⅲ
M272	N171	0.399628	Ⅱ
M273	N172	0.349255	Ⅰ	drought-sensitive
M274	R98	0.543725	Ⅲ
M275	R99	0.538583	Ⅲ
M276	R100	0.439516	Ⅱ
M277	R101	0.50089	Ⅲ
M278	R102	0.534182	Ⅲ
M279	R103	0.509838	Ⅲ
M280	R104	0.581861	Ⅳ
M281	R105	0.453326	Ⅲ
M282	R106	0.446623	Ⅱ
M283	R107	0.635298	Ⅳ	drought-tolerant
M284	R108	0.502458	Ⅲ
M285	N181	0.5049	Ⅲ
M286	N182	0.632907	Ⅳ	drought-tolerant
M287	R109	0.516917	Ⅲ
M288	N173	0.461979	Ⅲ
M289	R110	0.274485	Ⅰ	drought-sensitive
M290	R111	0.431135	Ⅱ
M291	R112	0.4552	Ⅲ
M292	R113	0.556242	Ⅳ
M293	R114	0.353612	Ⅱ	drought-sensitive
M294	R115	0.432625	Ⅱ
M295	R116	0.285117	Ⅰ	drought-sensitive
M296	R117	0.305961	Ⅰ	drought-sensitive
M297	R118	0.542959	Ⅲ
M298	R119	0.429503	Ⅱ
M299	R120	0.511721	Ⅲ
M300	R121	0.536061	Ⅲ
M301	R122	0.411141	Ⅱ
M302	R123	0.515092	Ⅲ
M303	R124	0.382604	Ⅱ	drought-sensitive
M304	R125	0.517302	Ⅲ
M305	R126	0.450104	Ⅲ
M306	R127	0.381064	Ⅱ	drought-sensitive
M307	R128	0.556792	Ⅳ	drought-tolerant
M308	N174	0.493953	Ⅲ
M309	N175	0.572458	Ⅳ
M310	R130	0.412398	Ⅱ
M311	R131	0.484478	Ⅲ
M312	R132	0.529884	Ⅲ
M313	R133	0.518461	Ⅲ
M314	R134	0.450171	Ⅲ
M315	R135	0.476703	Ⅲ
M316	R136	0.410584	Ⅱ
M317	R137	0.413264	Ⅱ
M318	R138	0.408563	Ⅱ
M319	N176	0.544578	Ⅲ
M320	R139	0.524881	Ⅲ
M321	R140	0.477255	Ⅲ
M322	R141	0.551539	Ⅳ
M323	R142	0.486407	Ⅲ
M324	N177	0.495909	Ⅲ
M325	R143	0.464905	Ⅲ
