# Supplementary material for: Dissecting the Superior Drivers for the Simultaneous Improvement of Fiber Quality and Yield Under Drought Stress Via Genome‐Wide Artificial Introgressions of Gossypium barbadense into Gossypium hirsutum
Source: Adv Sci (Weinh). 2024 Jul 10;11(34):2400445. doi: 10.1002/advs.202400445 (PMC11425955; doi:10.1002/advs.202400445)
Supplement: Supplementary file 4 — Supplemental Table 3 [file ADVS-11-2400445-s011.xlsx]

## Sheet: Table S3
Table S3-1 Pearson correlation analysis of drought resistance coefficients of 14 traits.
spearman correlation	DRC_PH	DRC_FFSH	DRC_FFSBN	DRC_FSBN	DRC_EBN	DRC_BW	DRC_LW	DRC_LP	DRC_FUHML	DRC_FU	DRC_MV	DRC_FS	DRC_FT	DRC_WGP
DRC_PH	1	0.163595	-0.00818339	0.237289	0.331998	0.233963	0.173863	-0.0624123	0.109219	0.113778	-0.0589305	0.0418114	-0.123575	-0.0505417
DRC_FFSH	0.163595	1	0.521743	-0.138716	-0.0952576	-0.153114	-0.120228	0.0627272	-0.0441229	-0.0476583	-0.115218	0.0174174	0.0524859	0.0166142
DRC_FFSBN	-0.00818339	0.521743	1	0.054585	-0.118543	-0.0855489	-0.0456897	0.0654653	-0.0792683	-0.0672778	-0.0795932	0.000244445	0.0229924	-0.0685432
DRC_FSBN	0.237289	-0.138716	0.054585	1	0.222674	0.0938684	0.14587	0.141875	-0.0146154	-0.0179875	-0.0454123	-0.148493	-0.0560291	-0.0618033
DRC_EBN	0.331998	-0.0952576	-0.118543	0.222674	1	0.287488	0.188914	-0.144133	0.302185	0.255094	-0.0624713	0.177939	0.0705312	0.0880388
DRC_BW	0.233963	-0.153114	-0.0855489	0.0938684	0.287488	1	0.906607	-0.0480404	0.202756	0.146661	0.278574	0.052373	-0.118949	0.059549
DRC_LW	0.173863	-0.120228	-0.0456897	0.14587	0.188914	0.906607	1	0.305139	0.0712012	0.0559271	0.334843	-0.0708877	-0.136909	0.0483448
DRC_LP	-0.0624123	0.0627272	0.0654653	0.141875	-0.144133	-0.0480404	0.305139	1	-0.26475	-0.134738	0.125723	-0.292666	-0.0782899	0.0396281
DRC_FUHML	0.109219	-0.0441229	-0.0792683	-0.0146154	0.302185	0.202756	0.0712012	-0.26475	1	0.604786	-0.130543	0.492513	0.105187	0.00439034
DRC_FU	0.113778	-0.0476583	-0.0672778	-0.0179875	0.255094	0.146661	0.0559271	-0.134738	0.604786	1	-0.0227766	0.243391	0.0922838	0.0449548
DRC_MV	-0.0589305	-0.115218	-0.0795932	-0.0454123	-0.0624713	0.278574	0.334843	0.125723	-0.130543	-0.0227766	1	-0.159995	-0.0106216	0.0259187
DRC_FS	0.0418114	0.0174174	0.000244445	-0.148493	0.177939	0.052373	-0.0708877	-0.292666	0.492513	0.243391	-0.159995	1	0.0735945	-0.0497499
DRC_FT	-0.123575	0.0524859	0.0229924	-0.0560291	0.0705312	-0.118949	-0.136909	-0.0782899	0.105187	0.0922838	-0.0106216	0.0735945	1	0.203749
DRC_WGP	-0.0505417	0.0166142	-0.0685432	-0.0618033	0.0880388	0.059549	0.0483448	0.0396281	0.00439034	0.0449548	0.0259187	-0.0497499	0.203749	1
Table S3-2 Pearson correlation significance analysis of drought resistance coefficients of 14 traits.
P value	DRC_PH	DRC_FFSH	DRC_FFSBN	DRC_FSBN	DRC_EBN	DRC_BW	DRC_LW	DRC_LP	DRC_FUHML	DRC_FU	DRC_MV	DRC_FS	DRC_FT	DRC_WGP
DRC_PH	0	0.00338743	0.884246	1.84551e-05	1.20408e-09	2.43187e-05	0.00182779	0.266385	0.0513093	0.042279	0.294034	0.456774	0.0273195	0.368261
DRC_FFSH	0.00338743	0	1.14157e-23	0.0131451	0.0894057	0.00614114	0.0318163	0.263974	0.432249	0.396246	0.0397215	0.756647	0.350101	0.76754
DRC_FFSBN	0.884246	1.14157e-23	0	0.331141	0.0343108	0.127321	0.416065	0.243652	0.15782	0.230815	0.156118	0.99653	0.682466	0.222143
DRC_FSBN	1.84551e-05	0.0131451	0.331141	0	6.02195e-05	0.0941978	0.00907917	0.0111848	0.794842	0.748945	0.418905	0.00789575	0.31849	0.271087
DRC_EBN	1.20408e-09	0.0894057	0.0343108	6.02195e-05	0	1.73909e-07	0.000695205	0.00994705	3.68643e-08	3.9344e-06	0.265932	0.00141725	0.20899	0.116578
DRC_BW	2.43187e-05	0.00614114	0.127321	0.0941978	1.73909e-07	0	8.12232e-121	0.392465	0.000267337	0.00870634	4.27254e-07	0.35114	0.0336951	0.288988
DRC_LW	0.00182779	0.0318163	0.416065	0.00907917	0.000695205	8.12232e-121	0	2.67074e-08	0.204687	0.319373	8.51583e-10	0.206692	0.014397	0.38947
DRC_LP	0.266385	0.263974	0.243652	0.0111848	0.00994705	0.392465	2.67074e-08	0	1.61969e-06	0.0160385	0.0247307	1.01687e-07	0.16303	0.480637
DRC_FUHML	0.0513093	0.432249	0.15782	0.794842	3.68643e-08	0.000267337	0.204687	1.61969e-06	0	3.33971e-33	0.0196796	6.7665e-21	0.0605829	0.937743
DRC_FU	0.042279	0.396246	0.230815	0.748945	3.9344e-06	0.00870634	0.319373	0.0160385	3.33971e-33	0	0.685287	1.10097e-05	0.0999115	0.423611
DRC_MV	0.294034	0.0397215	0.156118	0.418905	0.265932	4.27254e-07	8.51583e-10	0.0247307	0.0196796	0.685287	0	0.00417196	0.850117	0.644667
DRC_FS	0.456774	0.756647	0.99653	0.00789575	0.00141725	0.35114	0.206692	1.01687e-07	6.7665e-21	1.10097e-05	0.00417196	0	0.189838	0.375821
DRC_FT	0.0273195	0.350101	0.682466	0.31849	0.20899	0.0336951	0.014397	0.16303	0.0605829	0.0999115	0.850117	0.189838	0	0.000248998
DRC_WGP	0.368261	0.76754	0.222143	0.271087	0.116578	0.288988	0.38947	0.480637	0.937743	0.423611	0.644667	0.375821	0.000248998	0
