# Supplementary material for: Dissecting the Superior Drivers for the Simultaneous Improvement of Fiber Quality and Yield Under Drought Stress Via Genome‐Wide Artificial Introgressions of Gossypium barbadense into Gossypium hirsutum
Source: Adv Sci (Weinh). 2024 Jul 10;11(34):2400445. doi: 10.1002/advs.202400445 (PMC11425955; doi:10.1002/advs.202400445)
Supplement: Supplementary file 5 — Supplemental Table 4 [file ADVS-11-2400445-s004.xlsx]

## Sheet: Table S4
Table S4 The description of QTLs based on linkage analysis, GWAS and BSA
QTLs_ID	Methed	Trait	chromosome	GWAS				Linkage analysis			BSA			Frequence
				Highlight_SNP	-LOG10(P-Value)	hapE22	hap3-79	QTL interval	LOD	PVE(%)	BSA interval	QTL interval	avgDeltaSNP
q.DRC_EBN.A06.1	GWAS_MLM	DRC_EBN	A06	A06_1781588	6.07	CC	CC	--	--	--	--	--	--	1
q.DRC_EBN.A06.2; q.BSA.A06.1	GWAS_MLM/BSA	DRC_EBN	A06	A06_117187159	9.63	TT	TT	--	--	--	A06:117087158-117263632	176474	0.367	2
q.DRC_EBN.A10.1	GWAS_MLM	DRC_EBN	A10	A10_10012175	10.55	GG	GG	--	--	--	--	--	--	1
q.DRC_EBN.A11.1; q.BSA.A11.1	GWAS_MLM/BSA	DRC_EBN	A11	A11_118449876	5.57	CC	CC	--	--	--	A11:117108146-122110218	5002072	0.627	2
q.DRC_EBN.A12.1	ICIM_Linkage analysis	DRC_EBN	A12	--	--	--	--	A12:1477401-1744391	3.2528	4.5344	--	--	--	1
q.DRC_EBN.D06.1	GWAS_MLM/ICIM_Linkage analysis	DRC_EBN	D06	D06_8521639	6.23	GG	GG	D06:8907423-8980455	3.4581	4.8308	--	--	--	2
q.DRC_EBN.D06.2	GWAS_MLM	DRC_EBN	D06	D06_12273074	6.15	CC	CC	--	--	--	--	--	--	1
q.DRC_EBN.D09.1; q.BSA.D09.1	GWAS_MLM/BSA	DRC_EBN	D09	D09_47081435	8.13	AA	AA	--	--	--	D09:39607151-49431632	9824481	0.607	2
q.DRC_BW.A01.1	ICIM_Linkage analysis	DRC_BW	A01	--	--	--	--	A01:116944227-117710130	2.9125	3.9088	--	--	--	1
q.DRC_BW.A04.1	GWAS_MLM	DRC_BW	A04	A04_81436484	6.805	GG	GG	--	--	--	--	--	--	1
q.DRC_BW.A06.1; q.BSA.A06.1	GWAS_MLM/BSA	DRC_BW	A06	A06_117187715	7.37	GG	GG	--	--	--	A06:117087158-117263632	176474	0.367	2
q.DRC_BW.A10.1	GWAS_MLM	DRC_BW	A10	A10_10046698	6.51	TT	TT	--	--	--	--	--	--	1
q.DRC_BW.D06.1	GWAS_MLM	DRC_BW	D06	D06_12596932	5.79	TT	CC	--	--	--	--	--	--	1
q.DRC_BW.D07.1	ICIM_Linkage analysis	DRC_BW	D07	--	--	--	--	D07:24636085-53588497	2.8018	3.7618	--	--	--	1
q.DRC_LW.D07.1	ICIM_Linkage analysis	DRC_LW	D07	--	--	--	--	D07:24636085-53588497	2.7268	3.6052	--	--	--	1
q.DRC_LW.D012.1	ICIM_Linkage analysis	DRC_LW	D12	--	--	--	--	D12:57687428-58114303	3.0781	4.0739	--	--	--	1
q.DRC_LP.A03.1	ICIM_Linkage analysis	DRC_LP	A03	--	--	--	--	A03:14825324-15208381	3.7881	--	--	--	--	1
q.DRC_LP.A04.1; q.BSA.A04.1	GWAS_MLM/BSA	DRC_LP	A04	A04_2446299	6.4	AA	GG	--	--	--	A04:374095-7519645	7145550	0.414	2
q.DRC_LP.A04.2;q.BSA.A04.1	GWAS_MLM/BSA	DRC_LP	A04	A04_3059905	6.39	GG	GG	--	--	--	A04:374095-7519645	7145550	0.414	2
q.DRC_LP.A05.1	ICIM_Linkage analysis	DRC_LP	A05	--	--	--	--	A05:107030256-107068337	2.6241	3.104	--	--	--	1
q.DRC_LP.D08.1	ICIM_Linkage analysis	DRC_LP	D08	--	--	--	--	D08:59629756-60268895	2.5869	3.035	--	--	--	1
q.DRC_LP.D09.1	ICIM_Linkage analysis	DRC_LP	D09	--	--	--	--	D09:1071944-1350762	4.0127	4.7365	--	--	--	1
q.DRC_LP.D12.1	ICIM_Linkage analysis	DRC_LP	D12	--	--	--	--	D12:1597889-1727956	3.8163	4.5525	--	--	--	1
q.DRC_FS.A03.1	ICIM_Linkage analysis	DRC_FS	A03	--	--	--	--	A03:105789176-108080131	2.61	3.3746	--	--	--	1
q.DRC_FS.A04.1	GWAS_MLM	DRC_FS	A04	A04_2962152	7.79	GG	TT	--	--	--	--	--	--	1
q.DRC_FS.A05.1; q.BSA.A05.4	GWAS_MLM/BSA	DRC_FS	A05	A05_98349078	6.43	TT	TT	--	--	--	A05:98006642-101926546	3919904	0.445	2
q.DRC_FS.A05.2; q.BSA.A05.5	GWAS_MLM/ICIM_Linkage analysis/BSA	DRC_FS	A05	A05_106169089	7.76	CC	TT	A05:106100051-106178308	3.179	4.0495	A05:105869053-108555478	2686425	0.452	3
q.DRC_FS.A05.3; q.BSA.A05.5	GWAS_MLM/BSA	DRC_FS	A05	A05_107684476	6.95	TT	GG	--	--	--	A05:105869053-108555478	2686425	0.452	2
q.DRC_FS.A08.1	ICIM_Linkage analysis	DRC_FS	A08	--	--	--	--	A08:5331301-5917978	2.94	3.7603	--	--	--	1
q.DRC_FS.A11.1; q.BSA.A11.1	GWAS_MLM/ICIM_Linkage analysis/BSA	DRC_FS	A11	A11_118276349	9.27	TT	CC	A11:118088742-118796403	3.6805	4.7245	A11:117108146-122110218	5002072	0.627	3
q.DRC_FS.A13.1; q.BSA.A13.1	GWAS_MLM/BSA	DRC_FS	A13	A13_1814117	7.44	GG	GG	--	--	--	A13:594-3463028	3462434	0.415	2
q.DRC_FS.D01.1; q.BSA.D01.1	GWAS_MLM/BSA	DRC_FS	D01	D01_61921057	6.21	GG	AA	--	--	--	D01:56196496-63169658	6973162	0.413	2
q.DRC_FS.D06.1; q.BSA.D06.4	GWAS_MLM/BSA	DRC_FS	D06	D06_65514636	6.83	CC	CC	--	--	--	D06:65429346-66708687	1279341	0.439	2
q.DRC_FS.D11.1; q.BSA.D11.1	GWAS_MLM/BSA	DRC_FS	D11	D11_3445223	6.51	AA	AA	--	--	--	D11:12462-10055545	10043083	0.494	2
q.DRC_FS.D13.1	ICIM_Linkage analysis/BSA	DRC_FS	D13	--	--	--	--	D13:1208096-1469677	2.8207	3.7121	D13:166400-2995520	2829120	0.496	2
q.DRC_FU.A01.1	ICIM_Linkage analysis	DRC_FU	A01	--	--	--	--	A01:55788781-57890762	2.8127	2.4638	--	--	--	1
q.DRC_FU.A05.1; q.BSA.A05.2	GWAS_MLM/BSA	DRC_FU	A05	A05_21975904	6.52	TT	CC	--	--	--	A05:21029373-25794732	4765359	0.418	2
q.DRC_FU.A06.1	ICIM_Linkage analysis	DRC_FU	A06	--	--	--	--	A06:137542-451476	10.4939	8.418	--	--	--	1
q.DRC_FU.A06.1	ICIM_Linkage analysis	DRC_FU	A06	--	--	--	--	A06:451476-983306	5.4568	4.4143	--	--	--	1
q.DRC_FU.A07.1	GWAS_MLM	DRC_FU	A07	A07_15310912	7.34	CC	CC	--	--	--	--	--	--	1
q.DRC_FU.A07.2; q.BSA.A07.4	GWAS_MLM/BSA	DRC_FU	A07	A07_20710294	6.74	GG	GG	--	--	--	A07:19149054-21020342	1871288	0.448	2
q.DRC_FU.A07.3	GWAS_MLM	DRC_FU	A07	A07_22093551	6.47	GG	CC	--	--	--	--	--	--	1
q.DRC_FU.A12.1; q.BSA.A12.1	GWAS_MLM/BSA	DRC_FU	A12	A12_561221	6.41	CC	TT	--	--	--	A12:8323-1212848	1204525	0.483	2
q.DRC_FU.D05.1	GWAS_MLM	DRC_FU	D05	D05_27760542	6.92	TT	CC	--	--	--	--	--	--	1
q.DRC_FU.D07.1; q.BSA.D07.1	GWAS_MLM/ICIM_Linkage analysis/BSA	DRC_FU	D07	D07_6901188	7.4	AA	GG	D07:6835864-6983486	3.6841	2.7718	D07:6063301-8864513	2801212	0.375	3
q.DRC_FU.D07.2;q.BSA.D07.2	GWAS_MLM/BSA	DRC_FU	D07	D07_12095193	8.43	AA	GG	--	--	--	D07:10847147-13172281	2325134	0.499	2
q.DRC_FU.D07.3	ICIM_Linkage analysis	DRC_FU	D07	--	--	--	--	D07:24636085-53588497	2.5728	1.8478	--	--	--	1
q.DRC_FU.D09.1; q.BSA.D09.1	GWAS_MLM/BSA	DRC_FU	D09	D09_40715689	7.19	TT	TT	--	--	--	D09:39607151-49431632	9824481	0.607	2
q.DRC_FU.D09.2; q.BSA.D09.1	GWAS_MLM/BSA	DRC_FU	D09	D09_44108510	8.03	GG	GG	--	--	--	D09:39607151-49431632	9824481	0.607	2
q.DRC_FU.D09.3; q.BSA.D09.1	GWAS_MLM/ICIM_Linkage analysis/BSA	DRC_FU	D09	D09_45686249	7.74	AA	AA	D09:45531697-45827325	3.4467	8.5517	D09:39607151-49431632	9824481	0.607	3
q.DRC_FU.D13.1; q.BSA.D13.1	GWAS_MLM/BSA	DRC_FU	D13	D13_1397155	7.1	AA	TT	--	--	--	D13:166400-2995520	2829120	0.496	2
q.DRC_FUHML.A11.1; q.BSA.A11.1	GWAS_MLM/BSA	DRC_FUHML	A11	A11_118429839	8.75	TT	CC	--	--	--	A11:117108146-122110218	5002072	0.627	2
q.DRC_FUHML.D01.1; q.BSA.D01.1	GWAS_MLM/BSA	DRC_FUHML	D01	D01_61942869	6.41	TT	CC	--	--	--	D01:56196496-63169658	6973162	0.413	2
q.DRC_FUHML.D06.1	ICIM_Linkage analysis	DRC_FUHML	D06	--	--	--	--	D06:8907423-8990455	2.8369	3.8867	--	--	--	1
q.DRC_FUHML.D06.1	GWAS_MLM	DRC_FUHML	D06	D06_57108064	6.28	TT	CC	--	--	--	--	--	--	1
q.DRC_FUHML.D08.1	ICIM_Linkage analysis	DRC_FUHML	D08	--	--	--	--	D08:1968058-2809448	3.0793	3.7384	--	--	--	1
q.DRC_FUHML.D09.1; q.BSA.D09.1	GWAS_MLM/ICIM_Linkage analysis/BSA	DRC_FUHML	D09	D09_40715689	9.42	TT	GG	D09:40466793-40830748	5.4425	7.594	D09:39607151-49431632	9824481	0.607	3
q.DRC_FUHML.D09.2; q.BSA.D09.1	GWAS_MLM/BSA	DRC_FUHML	D09	D09_45588805	8.91	TT	CC	--	--	--	D09:39607151-49431632	9824481	0.607	2
q.DRC_FUHML.D13.1; q.BSA.D13.1	GWAS_MLM/BSA	DRC_FUHML	D13	D13_1452298	6.85	CC	TT	--	--	--	D13:166400-2995520	2829120	0.496	2
q.DRC_MV.D08.1	ICIM_Linkage analysis	DRC_MV	D08	--	--	--	--	D08:65622345-68671719	3.7102	5.2153	--	--	--	1
q.MFVD.A04.1; q.BSA.A04.1	GWAS_MLM/BSA	MFVD	A04	A04_2962152	6.79389	GG	TT	--	--	--	A04:374095-7519645	7145550	0.414	2
q.MFVD.A05.1	ICIM_Linkage analysis	MFVD	A05	--	--	--	--	A05:6558130-6744323	4.9044	3.4621	--	--	--	1
q.MFVD.A07.1	GWAS_MLM	MFVD	A07	A07_20617817	6.85437	TT	TT	--	--	--	--	--	--	1
q.MFVD.A11.1; q.BSA.A11.1	GWAS_MLM/BSA	MFVD	A11	A11_118420181	8.48622	GG	AA	--	--	--	A11:117108146-122110218	5002072	0.627	2
q.MFVD.D01.1; q.BSA.D01.1	GWAS_MLM/BSA	MFVD	D01	D01_61945965	7.29854	GG	AA	--	--	--	D01:56196496-63169658	6973162	0.413	2
q.MFVD.D02.1; q.BSA.D02.2	GWAS_MLM/BSA	MFVD	D02	D02_11338903	6.72607	TT	TT	--	--	--	D02:11041581-14191602	3150021	0.459	2
q.MFVD.D06.1	GWAS_MLM/ICIM_Linkage analysis	MFVD	D06	D06_8899923	6.55264	TT	TT	D06:89074023-8980455	5.8811	4.5155	--	--	--	2
q.MFVD.D06.2	GWAS_MLM	MFVD	D06	D06_9536406	6.19006	AA	AA	--	--	--	--	--	--	1
q.MFVD.D06.3	GWAS_MLM	MFVD	D06	D06_12612975	6.30909	TT	TT	--	--	--	--	--	--	1
q.MFVD.D07.1	ICIM_Linkage analysis	MFVD	D07	--	--	--	--	D07:24636085-53588497	3.7321	3.6265	--	--	--	1
q.MFVD.D08.1	ICIM_Linkage analysis	MFVD	D08	--	--	--	--	D08:1968058-2809448	3.2217	3.5534	--	--	--	1
q.MFVD.D09.1; q.BSA.D09.1	GWAS_MLM/ICIM_Linkage analysis/BSA	MFVD	D09	D09_40996766	7.09663	TT	TT	D09:40671074-40830748	2.931	4.6543	D09:39607151-49431632	9824481	0.607	3
q.MFVD.D09.2; q.BSA.D09.1	GWAS_MLM/BSA	MFVD	D09	D09_42846279	8.03679	TT	TT	--	--	--	D09:39607151-49431632	9824481	0.607	2
q.MFVD.D09.3; q.BSA.D09.1	GWAS_MLM/BSA	MFVD	D09	D09_45588805	6.83456	TT	CC	--	--	--	D09:39607151-49431632	9824481	0.607	2
q.MFVD.D13.1; q.BSA.D13.1	GWAS_MLM/BSA	MFVD	D13	D13_687540	7.97545	CC	GG	--	--	--	D13:166400-2995520	2829120	0.496	2
q.BSA.A02.1	BSA	MFVD	A02	--	--	--	--	--	--	--	A02:164121-2097331	1933210	0.395	1
q.BSA.A02.2	BSA	MFVD	A02	--	--	--	--	--	--	--	A02:4146525-4167431	20906	0.371	1
q.BSA.A02.3	BSA	MFVD	A02	--	--	--	--	--	--	--	A02:4477180-5256556	779376	0.389	1
q.BSA.A02.4	BSA	MFVD	A02	--	--	--	--	--	--	--	A02:5927256-6210603	283347	0.4	1
q.BSA.A05.1	BSA	MFVD	A05	--	--	--	--	--	--	--	A05:13619966-14581587	961621	0.391	1
q.BSA.A05.3	BSA	MFVD	A05	--	--	--	--	--	--	--	A05:31106650-32543518	1436868	0.416	1
q.BSA.A06.2	BSA	MFVD	A06	--	--	--	--	--	--	--	A06:117475945-121114206	3638261	0.405	1
q.BSA.A07.1	BSA	MFVD	A07	--	--	--	--	--	--	--	A07:6078955-6872063	793108	0.401	1
q.BSA.A07.2	BSA	MFVD	A07	--	--	--	--	--	--	--	A07:13632498-14517514	885016	0.375	1
q.BSA.A07.3	BSA	MFVD	A07	--	--	--	--	--	--	--	A07:14578726-14671895	93169	0.37	1
q.BSA.A07.5	BSA	MFVD	A07	--	--	--	--	--	--	--	A07:24847028-27993639	3146611	0.439	1
q.BSA.A07.6	BSA	MFVD	A07	--	--	--	--	--	--	--	A07:34667488-35783415	1115927	0.39	1
q.BSA.A08.1	BSA	MFVD	A08	--	--	--	--	--	--	--	A08:10635375-12879208	2243833	0.429	1
q.BSA.A08.2	BSA	MFVD	A08	--	--	--	--	--	--	--	A08:75181883-82925384	7743501	0.445	1
q.BSA.A08.3	BSA	MFVD	A08	--	--	--	--	--	--	--	A08:89015545-91692913	2677368	0.574	1
q.BSA.A08.4	BSA	MFVD	A08	--	--	--	--	--	--	--	A08:119968737-120271228	302491	0.394	1
q.BSA.A09.1	BSA	MFVD	A09	--	--	--	--	--	--	--	A09:35003-2170346	2135343	0.429	1
q.BSA.A09.2	BSA	MFVD	A09	--	--	--	--	--	--	--	A09:79862063-82057944	2195881	0.417	1
q.BSA.A11.1	BSA	MFVD	A11	--	--	--	--	--	--	--	A11:112566721-114686178	2119457	0.448	1
q.BSA.A12.2	BSA	MFVD	A12	--	--	--	--	--	--	--	A12:82386327-86748787	4362460	0.452	1
q.BSA.A13.2	BSA	MFVD	A13	--	--	--	--	--	--	--	A13:104051210-107114252	3063042	0.47	1
q.BSA.D02.1	BSA	MFVD	D02	--	--	--	--	--	--	--	D02:3503220-5729039	2225819	0.446	1
q.BSA.D02.3	BSA	MFVD	D02	--	--	--	--	--	--	--	D02:47557190-59907657	12350467	0.576	1
q.BSA.D05.1	BSA	MFVD	D05	--	--	--	--	--	--	--	D05:12510-550897	538387	0.466	1
q.BSA.D05.2	BSA	MFVD	D05	--	--	--	--	--	--	--	D05:5882596-10988421	5105825	0.486	1
q.BSA.D05.3	BSA	MFVD	D05	--	--	--	--	--	--	--	D05:13490106-18106161	4616055	0.433	1
q.BSA.D05.4	BSA	MFVD	D05	--	--	--	--	--	--	--	D05:19711885-21675784	1963899	0.393	1
q.BSA.D06.1	BSA	MFVD	D06	--	--	--	--	--	--	--	D06:23390189-23856276	466087	0.372	1
q.BSA.D06.2	BSA	MFVD	D06	--	--	--	--	--	--	--	D06:51944528-52108594	164066	0.376	1
q.BSA.D06.3	BSA	MFVD	D06	--	--	--	--	--	--	--	D06:54086649-56318911	2232262	0.387	1
q.BSA.D07.3	BSA	MFVD	D07	--	--	--	--	--	--	--	D07:53996316-55849179	1852863	0.473	1
q.BSA.D08.1	BSA	MFVD	D08	--	--	--	--	--	--	--	D08:61360096-61919172	559076	0.397	1
q.BSA.D10.1	BSA	MFVD	D10	--	--	--	--	--	--	--	D10:881370-4310050	3428680	0.443	1
q.BSA.D10.2	BSA	MFVD	D10	--	--	--	--	--	--	--	D10:8014504-8069655	55151	0.367	1
q.BSA.D10.3	BSA	MFVD	D10	--	--	--	--	--	--	--	D10:8327588-13832964	5505376	0.432	1
q.BSA.D10.4	BSA	MFVD	D10	--	--	--	--	--	--	--	D10:66180337-67175223	994886	0.395	1
q.BSA.D11.2	BSA	MFVD	D11	--	--	--	--	--	--	--	D11:12872575-16871067	3998492	0.378	1
q.BSA.D11.3	BSA	MFVD	D11	--	--	--	--	--	--	--	D11:24833087-27361949	2528862	0.455	1
q.BSA.D11.4	BSA	MFVD	D11	--	--	--	--	--	--	--	D11:30766838-31251076	484238	0.43	1
q.BSA.D11.5	BSA	MFVD	D11	--	--	--	--	--	--	--	D11:40955450-41891675	936225	0.454	1
q.BSA.D11.6	BSA	MFVD	D11	--	--	--	--	--	--	--	D11:49848866-63068079	13219213	0.478	1
q.BSA.D11.7	BSA	MFVD	D11	--	--	--	--	--	--	--	D11:71776673-72910318	1133645	0.377	1
q.BSA.D12.1	BSA	MFVD	D12	--	--	--	--	--	--	--	D12:43220504-44198213	977709	0.422	1
q.BSA.D13.2	BSA	MFVD	D13	--	--	--	--	--	--	--	D13:48448970-53387812	4938842	0.402	1
q.BSA.D13.3	BSA	MFVD	D13	--	--	--	--	--	--	--	D13:55354498-56817799	1463301	0.411	1
q.BSA.D13.4	BSA	MFVD	D13	--	--	--	--	--	--	--	D13:61346853-61994281	647428	0.387	1
