# Supplementary material for: Dissecting the Superior Drivers for the Simultaneous Improvement of Fiber Quality and Yield Under Drought Stress Via Genome‐Wide Artificial Introgressions of Gossypium barbadense into Gossypium hirsutum
Source: Adv Sci (Weinh). 2024 Jul 10;11(34):2400445. doi: 10.1002/advs.202400445 (PMC11425955; doi:10.1002/advs.202400445)
Supplement: Supplementary file 6 — Supplemental Table 5 [file ADVS-11-2400445-s003.xlsx]

## Sheet: Table S5
Table S5 Putative candidate genes for GWAS, linkage analysis and BSA.
Traits	Chromosome	Version	type	start	end	gene ID	Blast_Arabidopsis _ID	Annotation
DRC_LP	A04	HAU	gene	2190333	2193611	Ghir_A04G001250	AT3G20420.1	RNAse THREE-like protein 2
DRC_LP	A04	HAU	gene	2236648	2240450	Ghir_A04G001280	AT4G12980.1	Auxin-responsive family protein
DRC_LP	A04	HAU	gene	2268193	2270959	Ghir_A04G001320	AT5G63020.1	Disease resistance protein (CC-NBS-LRR class) family
DRC_LP	A04	HAU	gene	2417252	2424201	Ghir_A04G001440	AT2G05710.1	aconitase 3
DRC_LP	A04	HAU	gene	2433829	2434622	Ghir_A04G001450	AT2G05710.1	aconitase 3
DRC_FS	A05	HAU	gene	105993538	106002320	Ghir_A05G040670	AT3G10540.1	3-phosphoinositide-dependent protein kinase
DRC_FS	A05	HAU	gene	106003137	106004729	Ghir_A05G040680	AT4G23920.1	UDP-D-glucose/UDP-D-galactose 4-epimerase 2
DRC_FS	A05	HAU	gene	106106361	106108292	Ghir_A05G040720	AT5G24910.1	cytochrome P450, family 714, subfamily A, polypeptide 1
DRC_FS	A05	HAU	gene	106128475	106135354	Ghir_A05G040740	AT1G66950.1	pleiotropic drug resistance 11
DRC_FS	A05	HAU	gene	106179305	106183405	Ghir_A05G040760	AT3G44610.1	Protein kinase superfamily protein
DRC_FS	A05	HAU	gene	106197491	106204905	Ghir_A05G040780	AT5G04930.1	aminophospholipid ATPase 1
DRC_FS	A05	HAU	gene	21888082	21889631	Ghir_A05G022430	AT3G25710.1	basic helix-loop-helix 32
DRC_FS	A05	HAU	gene	21891501	21894212	Ghir_A05G022450	AT4G33580.2	beta carbonic anhydrase 5
DRC_FS	A05	HAU	gene	22040057	22040424	Ghir_A05G022580	AT5G50011.1	conserved peptide upstream open reading frame 37
DRC_FS	A05	HAU	gene	22040666	22041738	Ghir_A05G022590	AT5G09460.1	sequence-specific DNA binding transcription factors;transcription regulators
DRC_FS	A05	HAU	gene	22042108	22042426	Ghir_A05G022600	NoHits	unknown protein
DRC_FS	A05	HAU	gene	22110902	22113464	Ghir_A05G022690	AT1G28230.1	purine permease 1
DRC_FS	A05	HAU	gene	22198926	22200732	Ghir_A05G022720	AT2G36690.1	2-oxoglutarate (2OG) and Fe(II)-dependent oxygenase superfamily protein
DRC_FS	A05	HAU	gene	22253558	22254606	Ghir_A05G022790	AT1G72230.1	Cupredoxin superfamily protein
DRC_FS	A05	HAU	gene	107386810	107388385	Ghir_A05G041380	NoHits	unknown protein
DRC_FS	A05	HAU	gene	107390085	107392245	Ghir_A05G041390	AT3G56230.1	BTB/POZ domain-containing protein
DRC_FS	A05	HAU	gene	107426285	107428253	Ghir_A05G041410	AT5G05340.1	Peroxidase superfamily protein
DRC_FS	A05	HAU	gene	107481528	107485406	Ghir_A05G041460	AT2G40480.1	Plant protein of unknown function (DUF827)
DRC_FS	A05	HAU	gene	107575992	107580862	Ghir_A05G041490	AT2G40700.1	P-loop containing nucleoside triphosphate hydrolases superfamily protein
DRC_FS	A05	HAU	gene	107623540	107625229	Ghir_A05G041550	AT3G56360.1	unknown protein
DRC_FS	A05	HAU	gene	107650621	107652867	Ghir_A05G041560	AT5G05270.1	Chalcone-flavanone isomerase family protein
DRC_FS	A05	HAU	gene	107709349	107710879	Ghir_A05G041590	AT2G40610.1	expansin A8 |
DRC_FS	A05	HAU	gene	107716482	107717069	Ghir_A05G041600	NoHits	unknown protein
DRC_FS	A05	HAU	gene	107726153	107726843	Ghir_A05G041620	AT3G56290.1	unknown protein
DRC_FS	A05	HAU	gene	107747498	107749035	Ghir_A05G041640	AT3G56400.1	WRKY DNA-binding protein 70
DRC_FS	A06	HAU	gene	107809964	107815460	Ghir_A05G041710	NoHits	unknown protein
DRC_FS, MFVD, DRC_FUHML	A11	HAU	gene	118112098	118116469	Ghir_A11G032280	AT5G27450.1	mevalonate kinase
DRC_FS, MFVD, DRC_FUHML	A11	HAU	gene	118130498	118133303	Ghir_A11G032300	AT1G54850.1	HSP20-like chaperones superfamily protein
DRC_FS, MFVD, DRC_FUHML	A11	HAU	gene	118161607	118168184	Ghir_A11G032350	AT3G03940.1	Protein kinase family protein
DRC_FS, MFVD, DRC_FUHML	A11	HAU	gene	118350471	118354098	Ghir_A11G032420	AT5G36930.2	Disease resistance protein (TIR-NBS-LRR class) family
DRC_FS, MFVD, DRC_FUHML	A11	HAU	gene	118704409	118705914	Ghir_A11G032520	AT5G53190.1	Nodulin MtN3 family protein
DRC_FS, MFVD, DRC_FUHML	A11	HAU	gene	118774459	118777164	Ghir_A11G032560	AT4G33990.1	Tetratricopeptide repeat (TPR)-like superfamily protein
DRC_FUHML, MFVD	D01	HAU	gene	61681919	61685202	Ghir_D01G022290	AT3G09760.1	U-box superfamily protein
DRC_FUHML, MFVD	D01	HAU	gene	61698833	61708309	Ghir_D01G022330	AT3G09660.1	minichromosome maintenance 8
DRC_FUHML, MFVD	D01	HAU	gene	61825120	61831348	Ghir_D01G022480	AT1G49390.1	2-oxoglutarate (2OG) and Fe(II)-dependent oxygenase superfamily protein
DRC_FUHML, MFVD	D01	HAU	gene	61945880	61949583	Ghir_D01G022620	AT5G02790.1	Glutathione S-transferase family protein
DRC_FUHML, MFVD	D01	HAU	gene	62028080	62028790	Ghir_D01G022690	AT5G02640.1	unknown protein
DRC_FUHML, MFVD	D01	HAU	gene	62068346	62072316	Ghir_D01G022730	AT3G53540.1	unknown protein
DRC_FUHML, MFVD	D01	HAU	gene	62107955	62110710	Ghir_D01G022810	AT2G37510.1	RNA-binding (RRM/RBD/RNP motifs) family protein
DRC_EBN	D06	HAU	gene	8619441	8622215	Ghir_D06G005840	AT5G20190.1	Tetratricopeptide repeat (TPR)-like superfamily protein
DRC_EBN	D06	HAU	gene	8876154	8879710	Ghir_D06G005980	AT2G26690.1	Major facilitator superfamily protein
DRC_EBN	D06	HAU	gene	8951028	8954923	Ghir_D06G006000	AT1G52600.1	Peptidase S24/S26A/S26B/S26C family protein
DRC_EBN	D06	HAU	gene	8970348	8975356	Ghir_D06G006020	AT2G26830.1	Protein kinase superfamily protein
DRC_EBN	D06	HAU	gene	9042379	9043744	Ghir_D06G006070	AT2G26695.1	Ran BP2/NZF zinc finger-like superfamily protein
DRC_EBN	D06	HAU	gene	9060794	9071899	Ghir_D06G006090	AT5G20060.2	alpha/beta-Hydrolases superfamily protein
DRC_EBN	D06	HAU	gene	9072502	9079748	Ghir_D06G006100	AT5G20050.1	Protein kinase superfamily protein
DRC_EBN	D06	HAU	gene	9277267	9278551	Ghir_D06G006220	AT2G18660.1	PNP-A | plant natriuretic peptide A
DRC_FU	D07	HAU	gene	6688043	6691546	Ghir_D07G006180	AT4G24740.1	FUS3-complementing gene 2
DRC_FU	D07	HAU	gene	6693244	6698905	Ghir_D07G006190	AT1G13080.1	cytochrome P450, family 71, subfamily B, polypeptide 2
DRC_FU	D07	HAU	gene	7053746	7057150	Ghir_D07G006500	AT5G23680.1	Sterile alpha motif (SAM) domain-containing protein
DRC_FU	D07	HAU	gene	7062001	7064836	Ghir_D07G006510	AT5G60850.1	OBF binding protein 4
DRC_FU	D07	HAU	gene	7179851	7182600	Ghir_D07G006590	AT3G18230.1	Octicosapeptide/Phox/Bem1p family protein
DRC_FU	D07	HAU	gene	11852666	11858516	Ghir_D07G009840	AT3G07520.1	glutamate receptor 1.4
DRC_FU	D07	HAU	gene	11961663	11962812	Ghir_D07G009860	AT3G07510.1	unknown protein
DRC_FU	D07	HAU	gene	11989559	11990152	Ghir_D07G009880	NoHits	unknown protein
DRC_FU	D07	HAU	gene	12005684	12010310	Ghir_D07G009920	AT3G07420.1	asparaginyl-tRNA synthetase 2
DRC_FU	D07	HAU	gene	12025572	12028607	Ghir_D07G009940	AT3G25290.1	Auxin-responsive family protein
DRC_FU	D07	HAU	gene	12055979	12057362	Ghir_D07G009980	AT3G07350.1	unknown protein
DRC_FU	D07	HAU	gene	12109473	12110236	Ghir_D07G010020	NoHits	unknown protein
DRC_FU	D07	HAU	gene	12142593	12152424	Ghir_D07G010050	AT4G13010.1	Oxidoreductase, zinc-binding dehydrogenase family protein
DRC_FU	D07	HAU	gene	12201390	12205142	Ghir_D07G010090	AT3G25180.1	cytochrome P450
DRC_FU	D07	HAU	gene	12243570	12245761	Ghir_D07G010100	AT3G25180.1	cytochrome P450
DRC_FUHML, DRC_FU, MFVD	D09	HAU	gene	40495488	40499458	Ghir_D09G012860	AT5G06940.1	Leucine-rich repeat receptor-like protein kinase family protein
DRC_FUHML, DRC_FU, MFVD	D09	HAU	gene	40501952	40504889	Ghir_D09G012870	AT3G20840.1	Integrase-type DNA-binding superfamily protein
DRC_FUHML, DRC_FU, MFVD	D09	HAU	gene	40592347	40594155	Ghir_D09G012960	AT5G06905.1	cytochrome P450, family 712, subfamily A, polypeptide 2
DRC_FUHML, DRC_FU, MFVD	D09	HAU	gene	40602928	40605223	Ghir_D09G012970	AT5G06900.1	cytochrome P450, family 93, subfamily D, polypeptide 1
DRC_FUHML, DRC_FU, MFVD	D09	HAU	gene	40813168	40815218	Ghir_D09G013060	AT5G06800.1	myb-like HTH transcriptional regulator family protein
DRC_FU, DRC_FUHML, MFVD	D09	HAU	gene	45296848	45301287	Ghir_D09G016980	AT3G08970.1	DNAJ heat shock N-terminal domain-containing protein
DRC_FU, DRC_FUHML, MFVD	D09	HAU	gene	45330799	45334185	Ghir_D09G017000	AT1G47890.1	receptor like protein 7
DRC_FU, DRC_FUHML, MFVD	D09	HAU	gene	45403075	45405034	Ghir_D09G017090	AT2G38310.1	PYR1-like 4
DRC_FU, DRC_FUHML, MFVD	D09	HAU	gene	45416261	45419130	Ghir_D09G017110	AT2G38340.1	Integrase-type DNA-binding superfamily protein
DRC_FU, DRC_FUHML, MFVD	D09	HAU	gene	45444633	45446307	Ghir_D09G017150	AT3G51660.1	Tautomerase/MIF superfamily protein
DRC_FU, DRC_FUHML, MFVD	D09	HAU	gene	45659834	45661027	Ghir_D09G017370	AT5G14920.1	Gibberellin-regulated family protein
DRC_FU, DRC_FUHML, MFVD	D09	HAU	gene	45690672	45692622	Ghir_D09G017400	AT3G02880.1	Leucine-rich repeat protein kinase family protein
DRC_FU, DRC_FUHML, MFVD	D09	HAU	gene	45748088	45749881	Ghir_D09G017490	AT5G62940.1	Dof-type zinc finger DNA-binding family protein
DRC_FUHML, DRC_FU	D13	HAU	gene	1133614	1137059	Ghir_D13G001290	AT5G38260.1	Protein kinase superfamily protein
DRC_FUHML, DRC_FU	D13	HAU	gene	1139727	1141264	Ghir_D13G001300	AT2G35930.1	plant U-box 23
DRC_FUHML, DRC_FU	D13	HAU	gene	1192410	1193343	Ghir_D13G001330	AT4G21680.1	NITRATE TRANSPORTER 1.8
DRC_FUHML, DRC_FU	D13	HAU	gene	1243002	1245228	Ghir_D13G001440	AT3G63440.1	cytokinin oxidase/dehydrogenase 6
DRC_FUHML, DRC_FU	D13	HAU	gene	1354976	1355410	Ghir_D13G001580	AT1G06340.1	Plant Tudor-like protein
DRC_FUHML, DRC_FU	D13	HAU	gene	1378237	1381424	Ghir_D13G001610	AT2G40320.1	TRICHOME BIREFRINGENCE-LIKE 33
DRC_FUHML, DRC_FU	D13	HAU	gene	1436430	1438455	Ghir_D13G001670	AT3G55990.1	Plant protein of unknown function (DUF828)
DRC_FUHML, DRC_FU	D13	HAU	gene	1449193	1452185	Ghir_D13G001690	AT2G40140.1	zinc finger (CCCH-type) family protein
DRC_FUHML, DRC_FU	D13	HAU	gene	1492687	1493305	Ghir_D13G001740	AT4G01500.1	B3-like transcriptional factor family protein
DRC_FUHML, DRC_FU	D13	HAU	gene	1535809	1538873	Ghir_D13G001820	AT2G38120.1	Transmembrane amino acid transporter family protein
DRC_FUHML, DRC_FU	D13	HAU	gene	1571068	1573125	Ghir_D13G001850	AT2G40000.1	ortholog of sugar beet HS1 PRO-1 2
DRC_FUHML, DRC_FU	D13	HAU	gene	1579574	1581393	Ghir_D13G001860	AT4G00430.1	plasma membrane intrinsic protein 1;4
DRC_FUHML, DRC_FU	D13	HAU	gene	1705960	1707774	Ghir_D13G002020	AT5G49690.1	UDP-Glycosyltransferase superfamily protein
