# Supplementary material for: Dissecting the Superior Drivers for the Simultaneous Improvement of Fiber Quality and Yield Under Drought Stress Via Genome‐Wide Artificial Introgressions of Gossypium barbadense into Gossypium hirsutum
Source: Adv Sci (Weinh). 2024 Jul 10;11(34):2400445. doi: 10.1002/advs.202400445 (PMC11425955; doi:10.1002/advs.202400445)
Supplement: Supplementary file 7 — Supplemental Table 6 [file ADVS-11-2400445-s002.xlsx]

## Sheet: Table S6
Table S6 Drought-tolerant lines screening of CSSLs population based on 14 infiltration sites
QTLs_ID	q.DRC_FS.A05.2	q.DRC_FS.A05.3	q.DRC_FS.A11.1	q.DRC_FS.D01.1	q.DRC_FU.A05.1	q.DRC_FU.D07.1	q.DRC_FU.D07.2	q.DRC_FU.D13.1	q.DRC_FUHML.A11.1	q.DRC_FUHML.D01.2	q.DRC_FUHML.D09.1	q.DRC_FUHML.D09.2	q.DRC_FUHML.D13.1	q.DRC_LP.A04.1	Drought-resistant sites	BSA pool	MFVD
chromosome	A05	A05	A11	D01	A05	D07	D07	D13	A11	D01	D09	D09	D13	A04
position	106169089	107684476	118276349	61921057	21975904	6901188	12095193	1397155	118429839	61942869	40715694	45588805	1452298	2446299
M001	E22	E22	E22	E22	3-79	E22	E22	E22	E22	E22	E22	E22	E22	E22	2	drought-sensitive	0.322474
M002	E22	E22	E22	E22	E22	E22	E22	E22	E22	E22	E22	E22	E22	E22	1	drought-sensitive	0.377988
M003	3-79	3-79	3-79	E22	E22	E22	E22	E22	3-79	E22	E22	E22	E22	E22	5		0.641832
M004	E22	E22	E22	E22	E22	E22	E22	E22	E22	E22	E22	E22	E22	E22	1		0.548176
M005	E22	E22	E22	E22	E22	E22	E22	E22	E22	E22	E22	E22	E22	E22	1		0.604299
M006	E22	E22	E22	E22	E22	E22	E22	E22	E22	E22	E22	E22	E22	E22	1	drought-sensitive	0.420618
M007	E22	E22	E22	E22	E22	E22	E22	E22	E22	E22	E22	E22	E22	E22	1		0.537946
M008	E22	E22	E22	E22	3-79	E22	E22	E22	E22	E22	3-79	3-79	E22	E22	4		0.457056
M009	3-79	3-79	E22	E22	E22	3-79	3-79	E22	E22	E22	E22	E22	E22	E22	5		0.585353
M010	E22	E22	E22	E22	E22	3-79	3-79	E22	E22	E22	3-79	3-79	E22	E22	5	drought-tolerant	0.651596
M011	3-79	3-79	E22	3-79	E22	3-79	E22	3-79	E22	3-79	E22	E22	3-79	E22	8		0.496749
M012	E22	3-79	E22	E22	E22	3-79	E22	E22	E22	E22	E22	E22	E22	E22	3		0.570992
M013	3-79	3-79	3-79	3-79	3-79	E22	E22	3-79	3-79	3-79	3-79	3-79	3-79	3-79	11		0.565311
M014	E22	E22	E22	3-79	E22	E22	E22	E22	E22	3-79	E22	E22	E22	E22	3		0.542147
M015	E22	E22	E22	E22	3-79	3-79	3-79	3-79	E22	E22	E22	E22	3-79	E22	6		0.445617
M016	3-79	3-79	3-79	3-79	3-79	E22	E22	E22	3-79	3-79	E22	E22	E22	E22	8		0.517805
M017	3-79	3-79	E22	3-79	3-79	E22	E22	E22	E22	3-79	3-79	E22	E22	E22	7		0.567191
M018	E22	E22	E22	E22	E22	E22	E22	E22	E22	E22	E22	E22	E22	E22	1	drought-sensitive	0.362752
M019	E22	E22	E22	E22	E22	E22	E22	E22	E22	E22	E22	E22	E22	E22	1		0.510033
M020	E22	E22	3-79	3-79	3-79	E22	E22	3-79	3-79	3-79	E22	3-79	3-79	E22	9	drought-tolerant	0.613435
M021	E22	E22	E22	E22	E22	E22	E22	3-79	E22	E22	E22	E22	3-79	E22	3		0.484413
M022	E22	E22	E22	E22	E22	E22	E22	E22	E22	E22	E22	E22	E22	E22	1		0.445066
M023	3-79	E22	E22	3-79	E22	E22	E22	E22	E22	3-79	E22	E22	E22	E22	4		0.528483
M024	E22	E22	E22	E22	3-79	E22	E22	E22	E22	E22	E22	E22	E22	E22	2		0.649922
M025	E22	E22	E22	E22	E22	E22	E22	E22	E22	E22	E22	E22	E22	E22	1		0.513701
M026	3-79	3-79	E22	E22	E22	3-79	3-79	3-79	E22	E22	3-79	E22	3-79	3-79	7		0.411691
M027	3-79	3-79	E22	E22	E22	E22	3-79	3-79	E22	E22	E22	E22	3-79	3-79	5		0.520951
M028	E22	E22	E22	E22	E22	E22	E22	3-79	E22	E22	E22	E22	3-79	E22	3	drought-sensitive	0.385827
M029	3-79	3-79	E22	3-79	3-79	E22	E22	E22	E22	3-79	3-79	E22	E22	E22	7		0.55504
M030	E22	E22	E22	E22	E22	E22	E22	E22	E22	E22	E22	E22	E22	E22	1		0.471347
M031	E22	E22	E22	E22	E22	E22	E22	E22	E22	E22	E22	E22	E22	E22	1		0.455318
M032	E22	E22	E22	E22	E22	E22	E22	E22	E22	3-79	E22	3-79	E22	E22	3		0.509185
M033	E22	E22	E22	E22	E22	E22	E22	E22	E22	E22	E22	E22	E22	E22	1		0.508461
M034	E22	E22	E22	E22	E22	E22	E22	E22	E22	E22	E22	3-79	E22	E22	2	drought-sensitive	0.308913
M035	3-79	3-79	3-79	3-79	3-79	3-79	3-79	3-79	3-79	3-79	3-79	3-79	3-79	3-79	13	drought-tolerant	0.599617
M036	E22	E22	3-79	3-79	3-79	3-79	3-79	E22	3-79	E22	3-79	E22	E22	3-79	7		0.535929
M037	E22	E22	E22	E22	E22	E22	3-79	3-79	E22	E22	3-79	3-79	3-79	E22	6		0.482971
M038	E22	E22	3-79	3-79	E22	E22	E22	3-79	3-79	3-79	3-79	E22	3-79	E22	8		0.493846
M039	3-79	E22	3-79	3-79	3-79	E22	E22	3-79	3-79	3-79	3-79	E22	3-79	3-79	9		0.608174
M040	E22	E22	E22	E22	E22	E22	E22	E22	E22	E22	3-79	E22	E22	E22	2		0.5102
M041	3-79	3-79	3-79	E22	3-79	3-79	3-79	E22	3-79	E22	E22	3-79	E22	3-79	8	drought-sensitive	0.412292
M042	3-79	E22	3-79	3-79	3-79	E22	3-79	3-79	3-79	3-79	3-79	3-79	3-79	3-79	11		0.397258
M043	E22	E22	3-79	3-79	3-79	3-79	E22	E22	3-79	3-79	3-79	3-79	E22	E22	9		0.555409
M044	E22	E22	E22	3-79	E22	3-79	3-79	3-79	E22	3-79	3-79	3-79	3-79	3-79	8		0.530639
M045	E22	E22	3-79	E22	E22	E22	3-79	E22	3-79	E22	E22	3-79	E22	E22	5		0.56402
M046	3-79	3-79	E22	3-79	3-79	E22	3-79	3-79	E22	3-79	E22	E22	3-79	E22	9		0.455928
M047	E22	E22	E22	E22	E22	E22	E22	E22	E22	E22	E22	E22	E22	E22	1		0.451313
M048	3-79	3-79	E22	3-79	3-79	E22	E22	E22	E22	E22	E22	E22	E22	E22	5	drought-sensitive	0.408323
M049	E22	E22	E22	E22	E22	E22	E22	E22	E22	E22	E22	E22	E22	E22	1		0.489263
M050	E22	E22	E22	3-79	E22	3-79	3-79	3-79	E22	3-79	E22	E22	3-79	3-79	6		0.580401
M051	E22	E22	E22	E22	E22	E22	E22	3-79	E22	E22	E22	E22	3-79	3-79	2	drought-sensitive	0.419375
M052	3-79	3-79	3-79	3-79	3-79	E22	E22	3-79	3-79	3-79	3-79	E22	3-79	3-79	10		0.495678
M053	3-79	3-79	E22	E22	E22	3-79	3-79	E22	E22	E22	3-79	3-79	E22	E22	7	drought-tolerant	0.635276
M054	E22	E22	E22	E22	3-79	E22	AG	E22	E22	E22	E22	E22	E22	E22	2		0.550947
M055	E22	E22	E22	E22	3-79	E22	E22	E22	E22	E22	E22	E22	E22	E22	2		0.469816
M056	E22	3-79	E22	E22	E22	3-79	E22	E22	E22	E22	E22	E22	E22	E22	3		0.471724
M057	E22	E22	E22	3-79	E22	E22	E22	E22	E22	3-79	E22	3-79	E22	E22	4		0.601287
M058	E22	E22	E22	3-79	3-79	E22	E22	3-79	E22	3-79	E22	E22	3-79	E22	6		0.531744
M059	3-79	3-79	3-79	E22	3-79	3-79	3-79	E22	3-79	E22	3-79	E22	E22	E22	9	drought-tolerant	0.691738
M060	3-79	3-79	3-79	3-79	E22	3-79	3-79	3-79	3-79	3-79	3-79	3-79	3-79	3-79	12		0.574651
M061	E22	E22	E22	E22	E22	E22	E22	E22	E22	E22	E22	E22	E22	E22	1		0.643691
M062	E22	E22	E22	E22	E22	E22	E22	E22	E22	E22	3-79	3-79	E22	E22	3	drought-tolerant	0.608588
M063	E22	E22	E22	3-79	3-79	3-79	3-79	3-79	E22	3-79	3-79	3-79	3-79	E22	10		0.571518
M064	E22	E22	E22	E22	E22	E22	E22	E22	E22	E22	E22	E22	E22	E22	1		0.578677
M065	E22	E22	E22	E22	E22	3-79	E22	E22	E22	E22	E22	E22	E22	E22	2	drought-sensitive	0.410092
M066	3-79	E22	E22	3-79	E22	3-79	3-79	E22	E22	3-79	E22	3-79	E22	3-79	6		0.608398
M067	E22	E22	E22	3-79	E22	3-79	3-79	3-79	E22	3-79	E22	E22	3-79	E22	7		0.509966
M068	E22	E22	E22	E22	E22	E22	E22	E22	E22	E22	E22	E22	E22	E22	1		0.482071
M069	E22	E22	E22	E22	3-79	3-79	3-79	3-79	E22	E22	3-79	3-79	3-79	3-79	7	drought-tolerant	0.581339
M070	E22	E22	E22	E22	3-79	3-79	3-79	3-79	E22	E22	3-79	3-79	3-79	3-79	7		0.481806
M071	E22	E22	E22	E22	3-79	E22	E22	E22	E22	E22	3-79	E22	E22	E22	3		0.48842
M072	3-79	3-79	3-79	E22	3-79	E22	3-79	3-79	3-79	E22	3-79	3-79	3-79	3-79	10	drought-tolerant	0.604772
M073	E22	E22	E22	3-79	E22	E22	E22	E22	E22	3-79	E22	E22	E22	E22	3		0.558196
M074	E22	E22	E22	3-79	3-79	3-79	3-79	E22	E22	3-79	E22	E22	E22	E22	6		0.583653
M075	E22	E22	E22	3-79	3-79	E22	E22	3-79	E22	3-79	E22	E22	3-79	E22	6		0.525045
M076	E22	E22	E22	3-79	E22	E22	E22	E22	E22	3-79	E22	3-79	E22	E22	4		0.455909
M077	E22	E22	3-79	E22	E22	E22	3-79	E22	3-79	E22	E22	E22	E22	E22	4		0.506417
M078	3-79	3-79	3-79	3-79	3-79	3-79	3-79	3-79	3-79	3-79	3-79	3-79	3-79	3-79	13	drought-tolerant	0.614611
M079	E22	E22	E22	E22	E22	E22	E22	E22	E22	E22	E22	E22	E22	E22	1		0.53268
M080	3-79	3-79	E22	E22	E22	3-79	3-79	3-79	E22	E22	3-79	3-79	3-79	E22	9		0.55503
M081	CT	3-79	E22	E22	3-79	E22	E22	E22	E22	E22	E22	E22	E22	E22	3	drought-sensitive	0.374921
M082	E22	E22	E22	E22	E22	E22	E22	E22	E22	E22	E22	E22	E22	E22	1		0.502858
M083	E22	E22	E22	3-79	E22	E22	E22	E22	E22	3-79	E22	E22	E22	E22	3		0.537229
M084	E22	E22	3-79	3-79	3-79	E22	3-79	3-79	3-79	3-79	3-79	3-79	3-79	E22	11		0.525301
M085	E22	E22	3-79	E22	E22	E22	E22	E22	3-79	3-79	E22	E22	E22	E22	4		0.473281
M086	E22	E22	E22	E22	E22	E22	E22	E22	E22	E22	E22	E22	E22	E22	1		0.42972
M087	E22	E22	E22	E22	3-79	E22	E22	E22	E22	E22	E22	E22	E22	E22	2	drought-sensitive	0.392421
M088	E22	3-79	E22	E22	E22	E22	3-79	E22	E22	E22	3-79	E22	E22	E22	4		0.55105
M089	E22	E22	E22	E22	E22	E22	E22	E22	E22	E22	E22	E22	E22	E22	1		0.530002
M090	3-79	3-79	3-79	3-79	E22	E22	3-79	3-79	3-79	E22	3-79	E22	3-79	3-79	9		0.549096
M091	E22	3-79	E22	E22	E22	E22	3-79	E22	E22	E22	E22	E22	E22	E22	3	drought-sensitive	0.401479
M092	3-79	3-79	E22	3-79	3-79	3-79	3-79	3-79	E22	3-79	E22	E22	3-79	3-79	9		0.520035
M093	E22	E22	3-79	3-79	3-79	3-79	3-79	3-79	3-79	3-79	3-79	3-79	3-79	E22	12		0.573074
M094	3-79	3-79	3-79	3-79	3-79	3-79	3-79	3-79	3-79	3-79	3-79	3-79	3-79	3-79	13		0.415123
M095	E22	E22	E22	E22	3-79	E22	E22	E22	E22	E22	E22	E22	E22	E22	2		0.434241
M096	3-79	3-79	3-79	3-79	3-79	E22	3-79	3-79	3-79	3-79	3-79	E22	3-79	3-79	11		0.510157
M097	E22	E22	3-79	E22	TC	3-79	3-79	3-79	3-79	E22	E22	E22	3-79	3-79	6		0.533386
M098	3-79	3-79	3-79	3-79	E22	E22	E22	3-79	3-79	TC	E22	E22	3-79	E22	8		0.516967
M099	E22	E22	3-79	E22	E22	E22	E22	E22	3-79	E22	E22	3-79	E22	E22	4		0.577374
M100	E22	E22	3-79	3-79	3-79	3-79	3-79	3-79	3-79	3-79	3-79	3-79	3-79	3-79	11	drought-tolerant	0.647987
M101	3-79	E22	E22	E22	3-79	E22	E22	3-79	E22	E22	3-79	E22	CT	E22	5		0.511436
M102	E22	E22	E22	E22	E22	E22	E22	E22	E22	E22	E22	E22	E22	E22	1		0.493262
M103	E22	E22	E22	E22	E22	E22	3-79	E22	E22	E22	E22	E22	E22	E22	2		0.565417
M104	E22	E22	3-79	E22	E22	E22	E22	E22	3-79	E22	E22	E22	E22	E22	3		0.570486
M105	E22	E22	3-79	E22	E22	E22	E22	E22	3-79	E22	E22	E22	E22	E22	3		0.578249
M106	E22	E22	3-79	3-79	3-79	E22	E22	3-79	TC	3-79	E22	E22	3-79	E22	7		0.585224
M107	E22	E22	E22	E22	E22	E22	3-79	E22	E22	E22	E22	3-79	E22	3-79	2		0.55837
M108	E22	E22	3-79	3-79	E22	E22	E22	E22	3-79	3-79	3-79	3-79	E22	E22	7		0.574579
M109	E22	E22	3-79	3-79	E22	E22	E22	E22	3-79	3-79	3-79	3-79	E22	E22	7		0.511518
M110	E22	E22	E22	E22	E22	E22	E22	E22	E22	E22	E22	E22	E22	E22	1	drought-sensitive	0.413704
M111	E22	E22	E22	E22	E22	E22	E22	3-79	E22	E22	E22	E22	3-79	3-79	2		0.537758
M112	E22	E22	3-79	3-79	E22	E22	E22	E22	3-79	3-79	E22	E22	E22	E22	5	drought-tolerant	0.646413
M113	E22	E22	E22	E22	E22	E22	E22	E22	E22	E22	E22	E22	E22	E22	1	drought-sensitive	0.327511
M115	E22	E22	E22	GA	E22	3-79	3-79	AT	E22	TC	3-79	TC	E22	3-79	3		0.431133
M116	E22	E22	E22	E22	E22	E22	E22	E22	E22	E22	E22	E22	E22	E22	1		0.451064
M117	E22	E22	E22	E22	E22	3-79	3-79	3-79	E22	E22	3-79	E22	CT	3-79	4		0.513281
M118	3-79	3-79	3-79	3-79	E22	3-79	3-79	3-79	3-79	3-79	3-79	3-79	3-79	3-79	12		0.524037
M119	E22	E22	3-79	3-79	E22	E22	E22	3-79	3-79	3-79	3-79	3-79	3-79	3-79	8		0.59479
M120	E22	E22	E22	E22	E22	E22	E22	E22	E22	E22	E22	E22	E22	E22	1		0.435884
M121	E22	E22	E22	E22	E22	E22	E22	E22	E22	E22	E22	E22	E22	E22	1		0.495555
M122	E22	E22	E22	E22	E22	E22	E22	E22	E22	E22	E22	E22	E22	E22	1		0.450487
M123	3-79	3-79	E22	3-79	3-79	3-79	3-79	3-79	E22	3-79	3-79	3-79	3-79	E22	12		0.559636
M124	3-79	3-79	3-79	3-79	3-79	3-79	3-79	3-79	3-79	3-79	E22	3-79	3-79	3-79	12	drought-tolerant	0.667662
M125	E22	E22	3-79	E22	3-79	E22	E22	3-79	3-79	E22	E22	3-79	3-79	3-79	6		0.578019
M126	E22	E22	3-79	E22	E22	3-79	E22	3-79	3-79	E22	E22	E22	3-79	3-79	5		0.651882
M127	E22	3-79	E22	3-79	E22	E22	E22	E22	E22	3-79	E22	E22	E22	3-79	3		0.468743
M128	E22	E22	E22	E22	E22	E22	E22	E22	E22	E22	E22	E22	E22	E22	1		0.49531
M129	E22	E22	E22	E22	E22	E22	E22	E22	E22	E22	GA	E22	E22	E22	1		0.562315
M130	3-79	3-79	3-79	3-79	E22	AG	E22	E22	3-79	3-79	E22	TC	E22	E22	7	drought-tolerant	0.586286
M131	E22	E22	3-79	3-79	3-79	3-79	3-79	3-79	3-79	3-79	E22	E22	3-79	3-79	9		0.538091
M132	3-79	3-79	E22	E22	TC	E22	E22	E22	E22	E22	3-79	E22	E22	E22	4		0.667437
M133	E22	E22	E22	E22	3-79	E22	E22	E22	E22	E22	3-79	E22	E22	E22	3		0.536447
M134	E22	E22	3-79	3-79	3-79	3-79	3-79	3-79	3-79	3-79	E22	E22	3-79	3-79	9		0.557799
M135	3-79	3-79	E22	E22	3-79	E22	E22	3-79	E22	E22	3-79	E22	3-79	E22	7		0.512533
M136	E22	E22	E22	3-79	E22	3-79	3-79	3-79	E22	3-79	E22	E22	3-79	3-79	6		0.567518
M137	E22	E22	E22	E22	E22	E22	E22	E22	E22	E22	E22	E22	E22	E22	1		0.505712
M138	3-79	3-79	3-79	3-79	3-79	E22	3-79	3-79	3-79	3-79	GA	3-79	3-79	3-79	11	drought-tolerant	0.609864
M139	3-79	3-79	3-79	E22	E22	3-79	3-79	AT	3-79	E22	E22	3-79	3-79	3-79	8		0.552863
M140	E22	E22	3-79	3-79	E22	E22	E22	3-79	3-79	3-79	E22	E22	3-79	3-79	6		0.440133
M141	E22	E22	3-79	3-79	3-79	E22	3-79	3-79	3-79	3-79	E22	E22	3-79	3-79	8		0.485858
M142	3-79	3-79	3-79	3-79	3-79	3-79	3-79	E22	3-79	3-79	3-79	3-79	E22	3-79	11	drought-tolerant	0.588231
M143	E22	E22	E22	3-79	3-79	3-79	3-79	3-79	E22	3-79	3-79	E22	3-79	E22	9		0.54367
M144	3-79	3-79	3-79	3-79	3-79	3-79	3-79	3-79	3-79	3-79	E22	3-79	3-79	E22	13		0.482229
M145	3-79	TG	E22	E22	E22	E22	E22	3-79	E22	E22	E22	E22	3-79	E22	4		0.49588
M146	3-79	3-79	3-79	3-79	3-79	3-79	3-79	3-79	3-79	3-79	E22	E22	3-79	3-79	11		0.512767
M147	3-79	3-79	3-79	3-79	3-79	3-79	3-79	3-79	3-79	3-79	GA	3-79	3-79	E22	13	drought-tolerant	0.587444
M148	E22	3-79	E22	3-79	E22	E22	E22	E22	E22	3-79	E22	E22	E22	E22	4		0.497819
M149	3-79	3-79	3-79	3-79	E22	E22	3-79	3-79	3-79	3-79	E22	3-79	3-79	3-79	10	drought-tolerant	0.807848
M150	3-79	3-79	3-79	3-79	3-79	3-79	3-79	E22	3-79	3-79	3-79	TC	E22	3-79	10	drought-tolerant	0.624063
M151	E22	E22	E22	E22	E22	E22	E22	E22	E22	E22	E22	E22	E22	E22	1		0.458939
M152	3-79	3-79	E22	3-79	3-79	E22	E22	3-79	E22	3-79	E22	E22	3-79	E22	8		0.606487
M153	E22	E22	E22	E22	E22	E22	E22	3-79	E22	E22	E22	E22	3-79	E22	3		0.516221
M154	E22	E22	E22	3-79	3-79	E22	E22	3-79	E22	3-79	3-79	E22	3-79	E22	7		0.477822
M155	E22	E22	E22	E22	3-79	E22	E22	E22	E22	E22	E22	E22	E22	E22	2		0.446245
M156	E22	E22	E22	3-79	3-79	3-79	3-79	3-79	E22	3-79	E22	E22	3-79	3-79	7		0.494193
M157	3-79	3-79	E22	E22	E22	E22	E22	E22	E22	E22	3-79	3-79	E22	E22	5		0.485916
M158	3-79	3-79	E22	E22	3-79	E22	E22	3-79	E22	E22	3-79	3-79	3-79	3-79	7		0.522401
M159	E22	E22	3-79	3-79	3-79	AG	AG	3-79	3-79	3-79	3-79	3-79	E22	3-79	8	drought-tolerant	0.576269
M160	3-79	3-79	3-79	3-79	E22	E22	E22	E22	3-79	3-79	E22	E22	E22	E22	7		0.495747
M161	E22	E22	E22	E22	3-79	E22	E22	E22	E22	E22	3-79	E22	E22	E22	3		0.546245
M162	E22	E22	E22	E22	E22	E22	E22	E22	E22	E22	E22	E22	E22	E22	1		0.45668
M163	E22	E22	E22	E22	E22	E22	E22	E22	E22	E22	E22	E22	E22	E22	1		0.505392
M164	E22	3-79	3-79	3-79	3-79	3-79	3-79	E22	3-79	3-79	E22	TC	CT	E22	9		0.501855
M165	E22	E22	E22	E22	3-79	E22	E22	3-79	E22	E22	E22	E22	3-79	E22	4		0.597041
M166	3-79	3-79	3-79	3-79	3-79	E22	3-79	3-79	3-79	3-79	3-79	3-79	3-79	3-79	12		0.501008
M167	E22	E22	3-79	E22	3-79	AG	3-79	E22	3-79	E22	E22	3-79	E22	E22	6		0.43188
M168	3-79	3-79	3-79	GA	E22	3-79	3-79	E22	3-79	E22	3-79	E22	E22	E22	8		0.577769
M169	3-79	3-79	E22	3-79	3-79	3-79	3-79	3-79	E22	3-79	E22	E22	3-79	E22	10		0.619124
M170	E22	E22	3-79	3-79	3-79	3-79	3-79	3-79	3-79	3-79	3-79	3-79	3-79	3-79	11	drought-tolerant	0.709343
M171	3-79	3-79	E22	3-79	3-79	3-79	3-79	3-79	E22	3-79	3-79	3-79	3-79	E22	12	drought-tolerant	0.629875
M172	E22	TG	3-79	E22	3-79	3-79	E22	3-79	3-79	E22	3-79	E22	3-79	3-79	7		0.593853
M173	E22	E22	E22	E22	E22	E22	E22	E22	E22	E22	E22	E22	E22	E22	1		0.493458
M174	3-79	3-79	3-79	E22	TC	3-79	3-79	3-79	TC	E22	3-79	3-79	3-79	E22	10		0.517929
M175	E22	E22	E22	E22	3-79	E22	E22	E22	E22	E22	3-79	3-79	E22	E22	4		0.513248
M176	E22	E22	TC	3-79	E22	E22	3-79	E22	TC	3-79	E22	TC	E22	E22	4		0.546122
M177	E22	E22	E22	E22	TC	E22	E22	E22	E22	E22	GA	E22	CT	E22	1		0.435028
M178	E22	E22	E22	GA	3-79	E22	E22	E22	E22	3-79	E22	E22	E22	E22	3		0.409669
M179	3-79	3-79	3-79	3-79	3-79	E22	3-79	3-79	3-79	3-79	E22	TC	3-79	3-79	10		0.420092
M180	E22	E22	E22	E22	E22	3-79	AG	E22	E22	E22	E22	E22	E22	E22	2		0.51173
M181	E22	E22	E22	E22	E22	E22	E22	E22	E22	E22	E22	E22	E22	E22	1		0.471511
M182	3-79	3-79	3-79	3-79	3-79	3-79	3-79	3-79	3-79	3-79	3-79	3-79	3-79	E22	14	drought-tolerant	0.648673
M183	3-79	3-79	3-79	3-79	3-79	3-79	3-79	3-79	3-79	3-79	3-79	3-79	3-79	E22	14	drought-tolerant	0.586611
M184	3-79	3-79	E22	3-79	3-79	3-79	3-79	3-79	E22	3-79	3-79	3-79	3-79	E22	12		0.526167
M185	3-79	3-79	3-79	3-79	3-79	3-79	3-79	3-79	3-79	3-79	3-79	3-79	3-79	E22	14		0.523638
M186	3-79	3-79	3-79	E22	3-79	3-79	3-79	3-79	3-79	E22	3-79	3-79	3-79	3-79	11		0.563925
M187	3-79	3-79	3-79	3-79	3-79	3-79	3-79	3-79	3-79	3-79	3-79	E22	3-79	3-79	12		0.511077
M189	E22	E22	E22	E22	E22	E22	3-79	E22	E22	TC	E22	E22	E22	E22	2		0.404359
M190	3-79	3-79	E22	3-79	E22	E22	E22	E22	E22	3-79	E22	E22	E22	3-79	4		0.536678
M191	3-79	3-79	3-79	3-79	3-79	3-79	3-79	E22	3-79	3-79	GA	3-79	E22	E22	11		0.419157
M192	E22	E22	E22	3-79	E22	E22	E22	E22	E22	3-79	E22	E22	E22	E22	3		0.428265
M193	E22	E22	3-79	E22	E22	E22	E22	E22	3-79	E22	E22	E22	E22	E22	3		0.514986
M194	CT	3-79	E22	E22	E22	E22	E22	3-79	E22	E22	3-79	E22	3-79	E22	5		0.485966
M195	E22	E22	3-79	3-79	E22	E22	E22	E22	3-79	3-79	3-79	3-79	E22	3-79	6	drought-tolerant	0.601174
M196	E22	3-79	3-79	E22	E22	E22	AG	E22	3-79	E22	3-79	3-79	E22	E22	6		0.477738
M197	E22	E22	E22	E22	E22	E22	E22	E22	E22	E22	E22	E22	E22	E22	1		0.570786
M198	E22	E22	E22	E22	E22	E22	E22	E22	E22	E22	E22	E22	E22	E22	1		0.420212
M199	E22	E22	E22	E22	E22	E22	E22	E22	E22	E22	E22	E22	E22	E22	1		0.47367
M200	E22	E22	E22	E22	E22	E22	E22	E22	E22	E22	E22	E22	E22	E22	1		0.556442
M201	E22	E22	3-79	E22	3-79	3-79	3-79	3-79	3-79	E22	3-79	3-79	3-79	E22	10		0.572142
M202	E22	E22	3-79	E22	3-79	3-79	3-79	3-79	3-79	E22	3-79	3-79	3-79	E22	10		0.521837
M203	E22	E22	E22	E22	3-79	E22	E22	E22	E22	E22	E22	E22	E22	E22	2	drought-sensitive	0.379804
M204	3-79	E22	3-79	3-79	E22	E22	3-79	E22	3-79	3-79	E22	E22	E22	E22	7		0.465918
M205	E22	E22	E22	E22	E22	E22	E22	E22	E22	E22	E22	E22	E22	E22	1		0.491289
M206	E22	E22	3-79	3-79	3-79	3-79	E22	E22	3-79	3-79	3-79	3-79	E22	3-79	8		0.413407
M207	E22	E22	E22	E22	E22	E22	E22	E22	E22	E22	3-79	E22	E22	E22	2		0.565363
M208	3-79	3-79	3-79	3-79	3-79	3-79	3-79	E22	3-79	3-79	E22	3-79	E22	3-79	10	drought-tolerant	0.59472
M209	E22	E22	E22	E22	E22	E22	E22	E22	E22	E22	E22	E22	E22	3-79	0	drought-sensitive	0.315876
M210	3-79	3-79	3-79	E22	TC	3-79	3-79	3-79	3-79	E22	3-79	3-79	3-79	3-79	10		0.492891
M211	E22	E22	3-79	E22	E22	E22	E22	E22	3-79	E22	E22	E22	E22	E22	3		0.474576
M212	E22	E22	E22	E22	E22	E22	E22	E22	E22	E22	E22	E22	E22	E22	1		0.439185
M213	E22	E22	E22	E22	E22	E22	E22	E22	E22	E22	E22	E22	E22	E22	1		0.524561
M214	3-79	3-79	3-79	3-79	3-79	E22	3-79	3-79	3-79	3-79	3-79	3-79	3-79	3-79	12		0.526784
M215	3-79	3-79	E22	3-79	E22	3-79	3-79	E22	E22	3-79	E22	3-79	E22	3-79	7		0.421093
M216	E22	E22	3-79	E22	TC	3-79	3-79	E22	3-79	E22	E22	E22	E22	E22	5		0.428521
M217	E22	E22	3-79	3-79	E22	E22	E22	E22	3-79	3-79	E22	E22	E22	E22	5		0.469376
M218	3-79	E22	E22	3-79	3-79	E22	E22	E22	E22	3-79	3-79	3-79	E22	E22	7		0.540903
M219	E22	E22	E22	E22	E22	E22	E22	E22	E22	E22	E22	E22	E22	E22	1		0.439889
M220	3-79	3-79	E22	3-79	E22	3-79	3-79	3-79	E22	3-79	E22	E22	3-79	E22	9		0.633849
M221	E22	E22	E22	E22	E22	E22	E22	E22	E22	E22	E22	E22	E22	E22	1		0.413786
M222	E22	E22	E22	E22	3-79	E22	E22	E22	E22	E22	E22	3-79	E22	3-79	2	drought-sensitive	0.372132
M223	E22	E22	E22	E22	E22	E22	E22	E22	E22	E22	E22	E22	E22	E22	1		0.41125
M224	E22	E22	E22	E22	E22	E22	E22	E22	E22	E22	E22	E22	E22	E22	1	drought-sensitive	0.371275
M225	E22	E22	3-79	3-79	E22	E22	E22	E22	3-79	3-79	E22	E22	CT	E22	5		0.464577
M226	3-79	E22	E22	E22	E22	3-79	E22	E22	E22	E22	E22	E22	E22	E22	3		0.548575
M227	E22	E22	E22	E22	E22	E22	E22	E22	E22	E22	E22	E22	E22	E22	1		0.559734
M228	E22	E22	E22	E22	E22	E22	E22	E22	E22	E22	E22	E22	E22	E22	1		0.514991
M229	E22	E22	E22	E22	3-79	3-79	3-79	3-79	E22	E22	3-79	E22	3-79	E22	7		0.576222
M230	E22	E22	E22	3-79	3-79	3-79	3-79	3-79	E22	3-79	E22	E22	3-79	3-79	7		0.463446
M231	E22	E22	3-79	E22	E22	E22	E22	E22	3-79	E22	E22	E22	E22	E22	3		0.503028
M232	E22	E22	3-79	3-79	E22	3-79	E22	E22	3-79	3-79	E22	E22	E22	E22	6		0.576352
M233	E22	E22	3-79	3-79	E22	3-79	E22	E22	3-79	3-79	E22	E22	E22	E22	6		0.549662
M234	E22	E22	3-79	3-79	E22	AG	E22	E22	3-79	3-79	E22	E22	E22	E22	5		0.478381
M236	E22	E22	E22	E22	E22	AG	3-79	E22	E22	E22	E22	E22	E22	E22	2	drought-sensitive	0.4154
M237	E22	E22	E22	E22	E22	E22	3-79	E22	E22	E22	E22	E22	E22	E22	2		0.406193
M238	E22	E22	E22	E22	E22	E22	E22	E22	E22	E22	E22	E22	E22	E22	1		0.390974
M239	3-79	3-79	E22	E22	E22	E22	3-79	E22	E22	E22	E22	E22	E22	E22	4		0.488092
M240	E22	E22	E22	3-79	E22	E22	E22	E22	E22	3-79	E22	E22	E22	E22	3		0.463876
M241	E22	E22	E22	E22	E22	E22	E22	E22	E22	E22	E22	E22	E22	E22	1	drought-sensitive	0.34784
M242	E22	E22	3-79	3-79	E22	E22	E22	E22	3-79	3-79	E22	E22	E22	E22	5		0.494668
M243	E22	E22	E22	3-79	3-79	3-79	3-79	3-79	E22	3-79	E22	3-79	3-79	3-79	8		0.399632
M245	E22	E22	E22	E22	E22	E22	E22	E22	E22	E22	E22	E22	E22	E22	1		0.529599
M246	E22	E22	E22	E22	E22	3-79	3-79	3-79	E22	E22	3-79	E22	3-79	3-79	5	drought-sensitive	0.381355
M249	3-79	3-79	TC	E22	E22	3-79	E22	3-79	3-79	E22	3-79	3-79	3-79	3-79	8		0.458386
M250	3-79	3-79	3-79	3-79	E22	E22	E22	E22	3-79	3-79	E22	E22	E22	E22	7		0.417864
M251	3-79	3-79	3-79	3-79	3-79	3-79	3-79	3-79	3-79	3-79	3-79	3-79	3-79	3-79	13		0.525207
M252	3-79	3-79	3-79	3-79	3-79	E22	3-79	3-79	3-79	3-79	E22	3-79	3-79	3-79	11	drought-tolerant	0.67445
M253	3-79	3-79	3-79	3-79	3-79	3-79	3-79	3-79	3-79	3-79	3-79	3-79	3-79	3-79	13	drought-tolerant	0.70058
M254	CT	E22	3-79	E22	3-79	3-79	E22	3-79	3-79	E22	E22	E22	3-79	3-79	6		0.479614
M255	3-79	3-79	3-79	3-79	3-79	3-79	3-79	E22	3-79	3-79	3-79	E22	E22	3-79	10		0.406434
M256	CT	E22	E22	E22	E22	E22	E22	E22	E22	E22	E22	E22	E22	E22	1		0.56395
M257	3-79	3-79	3-79	3-79	3-79	E22	E22	3-79	3-79	3-79	E22	E22	3-79	3-79	9		0.564489
M258	E22	E22	E22	E22	E22	E22	E22	E22	E22	E22	E22	E22	E22	E22	1		0.409914
M259	E22	E22	E22	3-79	E22	3-79	E22	3-79	E22	3-79	E22	E22	3-79	E22	6		0.553812
M260	E22	E22	E22	E22	E22	E22	E22	E22	E22	E22	E22	E22	E22	E22	1		0.448999
M261	E22	E22	E22	E22	E22	E22	E22	E22	E22	E22	E22	E22	E22	E22	1		0.387255
M262	3-79	3-79	E22	E22	3-79	E22	E22	E22	E22	E22	E22	E22	E22	3-79	3		0.553498
M263	E22	E22	3-79	E22	E22	E22	E22	E22	3-79	E22	E22	E22	E22	E22	3		0.471462
M264	E22	E22	3-79	E22	E22	3-79	3-79	AT	3-79	E22	E22	E22	E22	E22	5	drought-sensitive	0.374806
M265	E22	E22	E22	E22	E22	E22	E22	E22	E22	E22	E22	E22	E22	E22	1		0.47129
M266	E22	E22	3-79	E22	E22	3-79	3-79	3-79	3-79	E22	E22	E22	3-79	E22	7		0.497159
M267	E22	E22	E22	3-79	3-79	E22	E22	E22	E22	3-79	E22	E22	E22	E22	4		0.524964
M268	E22	E22	E22	E22	3-79	E22	E22	E22	E22	E22	E22	E22	E22	E22	2		0.393064
M269	E22	3-79	E22	E22	3-79	E22	3-79	AT	E22	E22	3-79	3-79	E22	3-79	5		0.528932
M270	3-79	3-79	E22	3-79	3-79	E22	E22	3-79	E22	3-79	3-79	3-79	3-79	E22	10		0.435836
M271	3-79	E22	E22	E22	E22	3-79	E22	E22	E22	E22	E22	E22	E22	E22	3		0.4598
M272	E22	3-79	E22	3-79	3-79	E22	E22	3-79	E22	3-79	3-79	3-79	3-79	E22	9		0.399628
M273	E22	E22	3-79	E22	3-79	E22	E22	E22	3-79	E22	E22	E22	E22	E22	4	drought-sensitive	0.349255
M274	3-79	3-79	3-79	3-79	3-79	E22	3-79	3-79	3-79	3-79	E22	3-79	3-79	E22	12		0.543725
M275	3-79	3-79	3-79	E22	3-79	3-79	3-79	3-79	3-79	E22	3-79	3-79	3-79	3-79	11		0.538583
M276	E22	E22	E22	E22	E22	3-79	E22	3-79	E22	E22	E22	E22	3-79	E22	4		0.439516
M277	3-79	3-79	E22	E22	3-79	3-79	E22	3-79	E22	E22	3-79	3-79	3-79	3-79	8		0.50089
M278	E22	E22	E22	3-79	E22	E22	E22	E22	E22	3-79	E22	E22	E22	E22	3		0.534182
M279	E22	E22	E22	E22	E22	E22	E22	E22	E22	E22	E22	E22	E22	E22	1		0.509838
M280	E22	E22	3-79	E22	E22	E22	3-79	E22	3-79	E22	E22	E22	E22	E22	4		0.581861
M281	E22	E22	E22	3-79	E22	E22	E22	E22	E22	3-79	E22	E22	E22	E22	3		0.453326
M282	E22	E22	E22	E22	E22	E22	E22	E22	E22	E22	E22	E22	E22	E22	1		0.446623
M283	3-79	3-79	3-79	3-79	3-79	3-79	3-79	3-79	3-79	3-79	3-79	3-79	3-79	3-79	13	drought-tolerant	0.635298
M284	E22	E22	E22	E22	E22	E22	E22	E22	E22	E22	E22	E22	E22	E22	1		0.502458
M285	3-79	3-79			3-79	3-79	3-79	3-79	3-79	3-79	3-79	3-79	3-79	E22	12		0.5049
M286	3-79	3-79	3-79	3-79	3-79	3-79	3-79	3-79	3-79	3-79	3-79	3-79	3-79	E22	14	drought-tolerant	0.632907
M287	3-79	3-79	3-79	3-79	3-79	3-79	3-79	3-79	3-79	3-79	3-79	3-79	3-79	E22	14		0.516917
M288	3-79	3-79	3-79	E22	E22	E22	E22	E22	3-79	E22	3-79	E22	E22	E22	6		0.461979
M289	3-79	3-79	3-79	3-79	3-79			E22	3-79		3-79		E22	E22	9	drought-sensitive	0.274485
M290	E22	E22	E22	E22	E22	E22	E22	E22	E22	E22	E22	E22	E22	E22	1		0.431135
M291	3-79	3-79	3-79	3-79	3-79	3-79	3-79	E22	3-79	3-79	E22	E22	E22	E22	10		0.4552
M292	E22	E22	E22	E22	E22	E22	E22	AT	E22	E22	GA	TC	E22	E22	1		0.556242
M293	E22	E22	E22	E22	E22	E22	E22	E22	E22	E22	E22	E22	E22	E22	1	drought-sensitive	0.353612
M294	E22	E22	E22	E22	E22	E22	E22	E22	E22	E22	3-79	E22	E22	E22	2		0.432625
M295	3-79	3-79	E22	E22	E22	3-79	3-79	E22	E22	E22	E22	E22	E22	3-79	4	drought-sensitive	0.285117
M296	E22	E22	E22	E22	3-79	E22	E22	E22	E22	E22	E22	E22	E22	E22	2	drought-sensitive	0.305961
M297	E22	E22	3-79	E22	E22	E22	3-79	E22	3-79	E22	E22	3-79	E22	E22	5		0.542959
M298	E22	E22	E22	E22	E22	E22	E22	E22	E22	E22	E22	E22	E22	E22	1		0.429503
M299	E22	E22	E22	E22	E22	E22	3-79	E22	E22	E22	E22	E22	E22	E22	2		0.511721
M300	E22	E22	E22	E22	E22	E22	E22	E22	E22	E22	E22	E22	E22	E22	1		0.536061
M301	E22	E22	E22	E22	E22	E22	E22	E22	E22	E22	E22	E22	E22	E22	1		0.411141
M302	3-79	3-79	3-79	3-79	3-79	3-79	3-79	3-79	3-79	3-79	3-79	3-79	3-79	3-79	13		0.515092
M303	E22	E22	E22	E22	E22	E22	E22	E22	E22	E22	E22	E22	E22	E22	1	drought-sensitive	0.382604
M304	3-79	3-79	3-79	3-79	3-79	3-79	AG	3-79	3-79	3-79	3-79	TC	3-79	AG	12		0.517302
M305	E22	E22	E22	E22	E22	3-79	E22	E22	E22	E22	E22	E22	E22	E22	2		0.450104
M306	E22	E22	E22	E22	E22	E22	E22	E22	E22	E22	E22	E22	E22	E22	1	drought-sensitive	0.381064
M307	E22	E22	3-79	3-79	3-79	3-79	3-79	E22	3-79	3-79	3-79	3-79	E22	3-79	9	drought-tolerant	0.556792
M308	3-79	3-79	3-79	3-79	3-79	E22	E22	3-79	3-79	3-79	3-79	3-79	3-79	3-79	11		0.493953
M309	3-79	3-79	3-79	3-79	3-79	3-79	3-79	3-79	3-79	3-79	3-79	3-79	3-79	3-79	13		0.572458
M310	CT	3-79	E22	E22	E22	E22	E22	E22	E22	E22	E22	E22	E22	E22	2		0.412398
M311	3-79	3-79	3-79	3-79	3-79	E22	3-79	3-79	3-79	3-79	E22	3-79	3-79	3-79	11		0.484478
M312	3-79	3-79	E22	3-79	3-79	3-79	3-79	3-79	E22	3-79	3-79	E22	3-79	3-79	10		0.529884
M313	3-79	3-79	3-79	3-79	3-79	3-79	3-79	E22	3-79	3-79	E22	E22	E22	E22	10		0.518461
M314	E22	E22	E22	E22	E22	3-79	E22	3-79	E22	E22	E22	E22	3-79	E22	4		0.450171
M315	E22	E22	E22	E22	E22	E22	E22	E22	E22	E22	E22	E22	E22	E22	1		0.476703
M316	E22	E22	E22	E22	E22	E22	E22	E22	E22	E22	E22	E22	E22	E22	1		0.410584
M317	E22	E22	E22	E22	E22	E22	E22	E22	E22	E22	E22	E22	E22	E22	1		0.413264
M318	3-79	E22	E22	E22	3-79	E22	3-79	E22	E22	E22	E22	E22	E22	E22	4		0.408563
M319	E22	E22	3-79	3-79	3-79	3-79	3-79	E22	3-79	3-79	E22	E22	E22	3-79	7		0.544578
M320	E22	E22	3-79	E22	E22	E22	E22	E22	3-79	E22	E22	E22	E22	E22	3		0.524881
M321	E22	E22	E22	E22	E22	E22	E22	E22	E22	E22	E22	E22	E22	E22	1		0.477255
M322	E22	3-79	3-79	3-79	E22	E22	E22	E22	3-79	3-79	E22	3-79	E22	E22	7		0.551539
M323	E22	E22	E22	E22	E22	E22	E22	E22	E22	E22	E22	E22	E22	E22	1		0.486407
M324	3-79	3-79	3-79	3-79	E22	E22	E22	E22	3-79	3-79	E22	E22	E22	E22	7		0.495909
M325	3-79	3-79	3-79	E22	3-79	3-79	3-79	3-79	3-79	E22	E22	3-79	3-79	3-79	10		0.464905
