# Supplementary material for: Dissecting the Superior Drivers for the Simultaneous Improvement of Fiber Quality and Yield Under Drought Stress Via Genome‐Wide Artificial Introgressions of Gossypium barbadense into Gossypium hirsutum
Source: Adv Sci (Weinh). 2024 Jul 10;11(34):2400445. doi: 10.1002/advs.202400445 (PMC11425955; doi:10.1002/advs.202400445)
Supplement: Supplementary file 8 — Supplemental Table 7 [file ADVS-11-2400445-s006.xlsx]

## Sheet: Table S7
Table S7 Description of QTLs based on GWAS and Linkage analysisunder control conditions
QTLs_ID	Methed	Trait	chromosome	Environment	GWAS		Linkage analysis
					Highlight_SNP	-log10(p-value)	QTL interval	LOD	PVE(%)
q.EBN.A04.1	GWAS_MLM	EBN	A04		A04_1368342	6.42048
q.EBN.A05.1	GWAS_MLM	EBN	A05		A05_6266512	6.58174
q.EBN.A05.2	GWAS_MLM	EBN	A05		A05_107856769	6.81889
q.EBN.A05.3	ICIM_Linkage analysis	EBN	A05				A05:26098189-26302924	3.8211	4.7652
q.EBN.A06.1	GWAS_MLM/ICIM_Linkage analysis	EBN	A06		A06_1781588	6.44512	A06:1709024-1882514	3.6405	4.543
q.EBN.A08.1	GWAS_MLM	EBN	A08		A08_80917454	6.51646
q.EBN.A09.1	GWAS_MLM	EBN	A09		A09_4175686	6.25713
q.EBN.A09.2	ICIM_Linkage analysis	EBN	A09				A09:60202506-62601458	2.539	3.131
q.EBN.A09.3	GWAS_MLM	EBN	A09		A09_77070481	6.58359
q.EBN.A11.1	ICIM_Linkage analysis	EBN	A11				A11:118796403-119786189	2.7325	3.386
q.EBN.D10.1	GWAS_MLM	EBN	D10		D10_65052155	6.1616
q.EBN.D11.1	GWAS_MLM	EBN	D11		D11_72391105	6.58118
q.LW.A03.1	GWAS_MLM	LW	A03		A03_6253391	7.07459
q.LW.A03.2	ICIM_Linkage analysis	LW	A03				A03:8761463-14825324	3.1194	2.9635
q.LW.A05.1	GWAS_MLM	LW	A05		A05_108409974	6.48534
q.LW.A08.1	GWAS_MLM	LW	A08		A08_106547007	9.17786
q.LW.A11.1	ICIM_Linkage analysis	LW	A11				A11:94985565-109450775	3.7376	3.5645
q.LW.D03.1	ICIM_Linkage analysis	LW	D03				D03:44469168-47084844	9.4274	9.3695
q.LW.D06.1	GWAS_MLM	LW	D06		D06_2500584	6.0495
q.LW.D06.2	ICIM_Linkage analysis	LW	D06				D06:8990455-11437813	4.1288	3.9478
q.LW.D07.1	ICIM_Linkage analysis	LW	D07				D07:54120837-54639764	3.699	3.5262
q.LW.D08.1	ICIM_Linkage analysis	LW	D08				D08:17355494-18166923	3.7499	3.5767
q.LW.D10.1	GWAS_MLM	LW	D10		D10_65831644	8.50544
q.LW.D12.1	ICIM_Linkage analysis	LW	D12				D12:57687428-58114303	4.7235	4.5401
q.LP.A01.1	ICIM_Linkage analysis	LP	A01				A01:2639939-3677553	5.7919	4.9532
q.LP.A02.1	ICIM_Linkage analysis	LP	A02				A02:7270345-9243639	3.7355	3.1358
q.LP.A03.1	GWAS_MLM	LP	A03		A03_6656234	10.28
q.LP.A03.2	GWAS_MLM	LP	A03		A03_109734373	7.66085
q.LP.A04.1	GWAS_MLM/ICIM_Linkage analysis	LP	A04		A04_2436705	6.77636	A04:2533435-2602087	3.7959	3.2012
q.LP.A07.1	GWAS_MLM	LP	A07		A07_19714694	7.45946
q.LP.A08.1	GWAS_MLM	LP	A08		A08_107195990	11.6127
q.LP.A12.1	GWAS_MLM	LP	A12		A12_816955	7.32841
q.LP.A13.1	GWAS_MLM	LP	A13		A13_100016884	7.1666
q.LP.D01.1	ICIM_Linkage analysis	LP	D01				D01:3186046-4556068	6.4296	5.5174
q.LP.D03.1	GWAS_MLM	LP	D03		D03_41825749	16.2788
q.LP.D03.2	ICIM_Linkage analysis	LP	D03				D03:44469168-47084844	16.4167	15.2041
q.LP.D04.1	ICIM_Linkage analysis	LP	D04				D04:1239459-2363741	5.354	4.5731
q.LP.D06.1	GWAS_MLM	LP	D06		D06_65185209	9.60062
q.LP.D07.1	ICIM_Linkage analysis	LP	D07				D07:5135994-5444272	5.2934	4.5197
q.LP.D10.1	GWAS_MLM	LP	D10		D10_60442362	10.2024
q.LP.D11.1	ICIM_Linkage analysis	LP	D11				D11:71171106-71762294	2.5668	2.1559
q.FS.A05.1	ICIM_Linkage analysis	FS	A05				A05:21467643-21689044	6.7907	9.338
q.FS.A05.2	GWAS_MLM/ICIM_Linkage analysis	FS	A05		A05_26934588	8.33653	A05:24423066-25531107	3.7476	5.1065
q.FS.A06.1	ICIM_Linkage analysis	FS	A06				A06:16485438-17227242	2.6068	3.578
q.FS.A08.1	ICIM_Linkage analysis	FS	A08				A08:5331301-5917978	2.689	3.6822
q.FS.A08.2	GWAS_MLM	FS	A08		A08_116096640	6.23863
q.FUHML.A05.1	ICIM_Linkage analysis	FUHML	A05				A05:21467643-21689044	6.7907	9.338
q.FUHML.A05.2	GWAS_MLM	FUHML	A05		A05_31882082	8.45678
q.FUHML.D04.1	GWAS_MLM	FUHML	D04		D04_4608266	6.7354
q.MV.A03.1	GWAS_MLM	MV	A03		A03_6346995	7.32938
q.MV.A05.1	GWAS_MLM	MV	A05		A06_106181744	6.0967
q.MV.A08.1	ICIM_Linkage analysis	MV	A08				A08:90335425-90724171	2.5318	3.2018
q.MV.A10.1	GWAS_MLM	MV	A10		A10_103142045	7.17664
q.MV.D03.1	GWAS_MLM	MV	D03		D03_42324790	8.09305
q.MV.D03.2	ICIM_Linkage analysis	MV	D03				D03:44469168-47084844	2.9691	3.7772
q.MV.D07.1	GWAS_MLM	MV	D07		D07_4489830	6.17734
q.MV.D07.2	ICIM_Linkage analysis	MV	D07				D07:5135994-5444272	3.6957	4.7277
q.MV.D08.1	GWAS_MLM	MV	D08		D08_60703228	6.36426
q.MV.D11.1	GWAS_MLM	MV	D11		D11_4071329	6.48528
q.MV.D13.1	GWAS_MLM	MV	D13		D13_62961386	7.08225
q.FU.A01.1	ICIM_Linkage analysis	FU	A01				A01:55788781-57890762	2.9055	3.3654
q.FU.A05.1	ICIM_Linkage analysis	FU	A05				A05:21467643-21689044	3.5755	4.8077
