# Supplementary material for: Dissecting the Superior Drivers for the Simultaneous Improvement of Fiber Quality and Yield Under Drought Stress Via Genome‐Wide Artificial Introgressions of Gossypium barbadense into Gossypium hirsutum
Source: Adv Sci (Weinh). 2024 Jul 10;11(34):2400445. doi: 10.1002/advs.202400445 (PMC11425955; doi:10.1002/advs.202400445)
Supplement: Supplementary file 9 — Supplemental Table 8 [file ADVS-11-2400445-s008.xlsx]

## Sheet: Table S8
Table S8 The phenotypic data of CSSLs. These phenotypic data included BLUP analysis under control (G1), BLUP analysis under Drought treatment(G2) and drought resistance coefficien (G3).
New_ID	Sequenced_ID	PH(cm)	FFSH(cm)	FFSBN	BW(g)	LW(g)	LP(%)	FUHML(mm)	FU(%)	MV	FS(cN/tex)	FSBN	EBN	FT	WGP	PH(cm)	FFSH(cm)	FFSBN	BW(g)	LW(g)	LP(%)	FUHML(mm)	FU(%)	MV	FS(cN/tex)	FSBN	EBN	FT	WGP	DRC_PH	DRC_FFSH	DRC_FFSBN	DRC_BW	DRC_LW	DRC_LP	DRC_FUHML	DRC_FU	DRC_MV	DRC_FS	DRC_FSBN	DRC_EBN	DRC_FT	DRC_WGP
Groups		G1	G1	G1	G1	G1	G1	G1	G1	G1	G1	G1	G1	G1	G1	G2	G2	G2	G2	G2	G2	G2	G2	G2	G2	G2	G2	G2	G2	G3	G3	G3	G3	G3	G3	G3	G3	G3	G3	G3	G3	G3	G3
E22	E22	67.0744	22.522	5.26475	5.40891	2.5842	0.493312	26.887	83.8181	4.74834	25.8158	7.49795	5.65759	72.2639	133.926	41.8649	18.8824	5.30784	5.24146	2.75009	0.509164	27.0719	83.8286	5.06262	25.3522	5.01473	3.89809	67.9784	135.399	0.624157	0.838396	1.00819	0.969042	1.06419	1.03214	1.00688	1.00013	1.06619	0.98204	0.668813	0.689001	0.940696	1.01099
3-79	3-79	62.4524	22.6752	5.26475	3.33721	1.45281	0.472142	31.4503	86.885	4.74834	35.3069	8.05246	8.08947	74.6854	150.788	37.8322	18.8824	5.30784	3.1575	1.3695	0.473599	30.986	87.0089	4.82335	34.8821	5.01473	5.61715	69.1923	143.421	0.605778	0.832733	1.00819	0.946152	0.942653	1.00309	0.985239	1.00143	1.0158	0.987968	0.622757	0.694378	0.92645	0.951141
M001	N1	65.691	22.2066	5.32501	5.46439	2.58487	51.2134	26.0916	83.6799	4.91033	25.4727	7.81169	5.26987	70.6841	131.717	35.9999	18.86	5.30159	5.00266	2.27776	51.0719	25.2018	82.0385	5.56399	26.0398	4.92921	2.79328	66.8088	128.51	0.548019	0.849297	0.995602	0.915503	0.881192	0.997237	0.965895	0.980384	1.13312	1.02226	0.631004	0.530048	0.945174	0.97565
M002	N2	64.4313	23.408	5.43721	5.45345	2.47856	49.0598	27.2042	83.7755	4.49977	26.0956	7.86189	5.70328	70.6841	132.948	35.418	17.8276	5.1969	5.02486	2.23873	49.9488	26.1349	83.2959	5.46369	26.2463	4.99057	2.77341	66.9605	128.93	0.549702	0.761604	0.955803	0.92141	0.903235	1.01812	0.960692	0.994275	1.21422	1.00577	0.63478	0.486284	0.94732	0.969779
M003	N3	65.2202	23.847	5.79233	5.38636	2.52071	50.9034	27.117	84.1924	4.60651	26.2751	7.77206	5.9671	71.3068	132.794	41.4641	18.5619	5.28256	5.57016	2.66036	52.0337	26.8192	84.346	5.35475	26.5101	5.28101	3.55589	68.4775	130.612	0.635755	0.778374	0.911993	1.03412	1.0554	1.0222	0.98902	1.00182	1.16243	1.00895	0.679486	0.595916	0.960322	0.983566
M004	N4	63.7379	21.4625	5.25193	5.27076	2.40613	49.9036	28.0375	84.3227	4.55861	26.9297	7.7113	5.43423	70.4351	130.486	39.0058	18.0118	5.19479	5.41279	2.53546	51.4635	27.0424	83.5722	5.21642	26.774	5.04375	3.15548	66.9605	128.65	0.611972	0.839221	0.989119	1.02695	1.05375	1.03126	0.964508	0.9911	1.1443	0.994218	0.654072	0.580668	0.95067	0.985928
M005	N5	65.233	22.2586	5.40416	5.25942	2.42268	50.4215	27.4217	84.0013	4.51482	25.8	7.81698	5.78808	70.9332	131.563	40.4648	18.4483	5.16662	5.4843	2.61232	52.1169	26.5704	83.4617	5.24236	25.73	5.2851	3.42038	66.6571	128.93	0.620312	0.828817	0.956045	1.04276	1.07828	1.03362	0.968954	0.993576	1.16114	0.99729	0.676106	0.590936	0.939716	0.979987
M006	N6	65.5255	22.296	5.30855	5.39347	2.48871	50.9574	27.3661	84.1924	4.8159	26.1801	7.74829	5.60906	69.9369	132.179	39.0639	18.7543	5.28256	5.26334	2.4388	51.2036	26.2227	83.3373	5.34957	26.3839	5.07647	3.06379	66.8088	129.491	0.596164	0.841151	0.995105	0.975872	0.979945	1.00483	0.958218	0.989844	1.11081	1.00779	0.655173	0.546221	0.955272	0.979664
M007	N7	64.8659	23.1632	5.15003	5.26391	2.4361	50.7155	26.49	83.7494	4.70231	25.6522	7.8566	5.80692	70.5596	131.563	39.736	17.554	4.99703	5.42063	2.4982	50.5953	26.2666	83.5999	5.11094	25.8103	5.12965	3.3134	66.6571	127.949	0.612587	0.75784	0.970292	1.02977	1.02549	0.99763	0.991568	0.998214	1.0869	1.00617	0.65291	0.570596	0.944692	0.972531
M008	N8	65.8505	23.7457	5.37648	5.09506	2.26283	48.9258	27.7645	84.4356	4.84327	26.3279	7.76678	5.7127	70.8087	132.333	39.4737	19.4355	5.23843	5.14808	2.27647	49.6403	26.6948	83.4617	5.47234	26.1086	5.1092	3.14529	67.719	129.07	0.599443	0.818488	0.974324	1.01041	1.00603	1.0146	0.961471	0.988466	1.12988	0.991672	0.657827	0.550579	0.956366	0.975348
M009	N9	64.063	22.8785	5.19532	5.3277	2.43657	50.0256	27.1709	83.6539	4.77758	25.7366	7.79584	5.4763	71.3068	132.487	36.4137	17.114	5.1969	5.33869	2.45766	50.7426	26.7771	83.738	5.52767	26.3725	5.08056	3.14529	66.5054	128.79	0.568405	0.748038	1.0003	1.00206	1.00866	1.01433	0.985507	1.00101	1.157	1.02471	0.651702	0.574347	0.932666	0.9721
M010	N10	64.7647	22.04	5.21797	5.18429	2.36539	50.9354	26.5567	83.8102	4.84054	25.7472	7.84427	5.40649	70.5596	132.794	36.6206	17.5966	5.21911	5.2973	2.47089	51.5069	26.8723	83.89	5.33573	26.9919	5.10511	3.15548	66.6571	127.669	0.56544	0.798393	1.00022	1.0218	1.0446	1.01122	1.01188	1.00095	1.1023	1.04834	0.650807	0.583647	0.944692	0.961405
M011	N11	64.6696	22.982	5.43309	5.23847	2.39989	50.3195	26.7011	83.9405	4.64278	25.9531	7.84339	5.39942	70.4351	129.101	38.2026	17.8395	5.10173	5.36906	2.45991	50.3925	25.9775	82.5912	5.43948	26.0742	5.0192	2.93592	66.5054	126.408	0.590735	0.776237	0.939009	1.02493	1.02501	1.00145	0.972902	0.983925	1.1716	1.00467	0.639927	0.543747	0.944209	0.979136
M012	N12	64.713	22.4254	5.2859	5.18706	2.38881	50.6915	25.8027	83.5323	4.64483	25.1348	7.81698	5.44889	70.3105	130.486	38.3818	18.5709	5.24622	5.42881	2.5089	50.8275	24.9438	83.0886	5.55361	25.3859	5.00693	2.99247	66.6571	127.389	0.593109	0.828118	0.992493	1.04661	1.05027	1.00268	0.966711	0.994689	1.19565	1.00999	0.64052	0.549189	0.948039	0.976263
M013	N13	64.9622	22.5937	5.29722	5.24888	2.3785	49.6277	26.3186	83.3499	4.53945	26.0639	7.78792	5.35152	70.6841	131.717	38.6529	17.4263	4.99703	5.28921	2.40342	50.4012	26.1989	83.1024	5.38934	25.971	5.1092	3.02711	65.8986	128.23	0.595006	0.771288	0.94333	1.00768	1.01048	1.01559	0.995454	0.997031	1.18722	0.996433	0.656042	0.565653	0.932297	0.973522
M014	N14	63.9546	22.4254	5.29722	5.30609	2.44407	50.1736	26.9757	83.6799	4.60788	26.3068	7.78263	5.52426	71.1823	131.256	36.1216	17.9089	5.08269	5.3704	2.51265	51.4982	26.2776	83.3097	5.28732	26.4183	5.01511	3.07907	66.6571	128.37	0.564801	0.798597	0.959501	1.01212	1.02806	1.0264	0.974122	0.995576	1.14745	1.00424	0.644398	0.557372	0.936428	0.978014
M015	N15	65.3304	23.8104	5.26326	5.30187	2.3796	48.9038	27.5423	84.0187	4.72421	26.8241	7.80112	5.77866	70.8087	132.333	37.5609	17.9515	5.19777	5.15345	2.36842	51.0129	26.3051	83.4893	5.54842	26.0971	5.05602	3.08926	68.6292	129.211	0.574938	0.753935	0.987557	0.972006	0.995302	1.04313	0.955078	0.9937	1.17447	0.9729	0.648114	0.534598	0.96922	0.976407
M016	N16	65.4605	23.5386	5.36516	5.39901	2.45359	49.2757	26.6598	83.3759	4.63662	26.3701	7.75886	5.38293	70.0615	128.486	39.237	18.9499	5.08269	5.34211	2.42773	50.0788	25.8604	83.061	5.48271	26.4757	5.06829	3.03322	66.202	126.828	0.5994	0.805057	0.947351	0.989461	0.98946	1.0163	0.970015	0.996223	1.18248	1.004	0.653227	0.563488	0.944913	0.987099
M017	N17	63.8886	23.408	5.39089	5.34009	2.42049	49.2977	26.7693	83.7407	4.70642	25.99	7.74301	5.52426	71.3068	132.64	36.4745	18.4341	5.24449	5.2958	2.38991	49.8015	26.4331	83.3373	5.49309	27.1181	5.01511	3.09435	67.719	127.529	0.570908	0.787515	0.972843	0.991706	0.987363	1.01022	0.987441	0.995183	1.16715	1.04341	0.647696	0.560138	0.949685	0.961464
M018	N18	64.1159	23.202	5.42177	5.40718	2.48496	50.1036	26.7074	83.5844	5.00477	26.2434	7.71395	5.16204	71.1823	133.564	37.5941	19.9483	5.46339	4.83911	2.19875	51.3613	26.1532	83.0748	5.5588	25.971	5.00284	2.92624	67.4156	129.491	0.586346	0.859764	1.00768	0.894942	0.884821	1.0251	0.979247	0.993903	1.1107	0.989618	0.648545	0.566877	0.947084	0.969507
M019	N19	64.5613	23.7527	5.31987	5.30582	2.42408	49.8496	26.8059	83.8623	4.44092	25.7261	7.76678	5.60906	71.8049	131.717	39.4284	20.8473	5.45215	5.2716	2.42078	50.7443	26.1129	83.6137	5.27348	25.6842	4.99875	3.00775	67.5673	128.79	0.610713	0.877681	1.02486	0.99355	0.998638	1.01795	0.974151	0.997035	1.18748	0.998371	0.643606	0.53623	0.940984	0.977778
M020	N20	65.0212	22.176	5.28281	5.13645	2.37117	50.9474	26.3551	83.4367	4.45597	25.4938	7.77206	5.68444	69.9369	130.948	36.8991	17.6818	5.31111	5.24941	2.50074	52.727	26.2502	83.2959	5.47407	25.6727	5.01102	2.91605	67.2639	128.79	0.567493	0.797338	1.00536	1.02199	1.05464	1.03493	0.99602	0.998312	1.22848	1.00702	0.644748	0.512989	0.961779	0.983523
M021	N21	64.2363	23.2279	5.33119	5.18469	2.41347	51.2134	26.5551	83.4628	4.89939	25.4305	7.78792	5.35467	70.8087	131.563	37.5698	19.1155	5.40629	5.28111	2.45485	51.3717	26.0965	82.3839	5.50001	25.4088	5.07238	2.95171	67.1122	127.809	0.584869	0.822953	1.01409	1.0186	1.01714	1.00309	0.98273	0.987074	1.12259	0.99915	0.651314	0.551241	0.947796	0.971465
M022	N22	64.2245	21.6088	5.33016	5.35327	2.45811	50.8614	26.744	83.9144	4.4067	25.9478	7.81433	5.56195	71.0577	130.948	36.6814	19.1723	5.31111	5.24248	2.4129	50.9315	25.8586	82.9642	5.30634	26.0857	4.96193	2.83964	67.1122	127.949	0.571144	0.887242	0.996426	0.979304	0.981606	1.00138	0.966896	0.988677	1.20415	1.00531	0.634978	0.510547	0.944474	0.977102
M023	N23	64.4602	21.9983	5.36516	5.10336	2.33167	49.5957	26.8646	83.8276	4.77895	25.5149	7.71395	5.55253	70.3105	129.255	38.4095	18.7038	5.21594	5.35237	2.48807	51.188	25.844	83.3235	5.39626	25.2597	5.00284	2.95171	66.3537	126.128	0.595864	0.850239	0.972187	1.04879	1.06707	1.03211	0.962009	0.993987	1.12917	0.989998	0.648545	0.531598	0.943723	0.975803
M024	N24	64.5589	22.3607	5.24061	5.12722	2.34791	50.5155	26.6265	83.428	4.5942	25.2721	7.78527	5.43946	70.0615	130.332	40.3958	18.6612	5.25824	5.33969	2.43861	50.3856	26.6893	84.0144	5.23371	25.948	5.17465	3.18095	67.2639	126.268	0.625721	0.834554	1.00336	1.04144	1.03863	0.997428	1.00236	1.00703	1.1392	1.02675	0.664672	0.584792	0.96007	0.968814
M025	N25	62.5583	22.1407	5.36516	5.51355	2.53819	49.9536	26.8439	84.0795	4.61336	25.8422	7.77471	5.59964	70.6841	133.102	38.0079	18.9451	5.32063	5.45176	2.50243	50.3474	26.4716	83.5584	5.4049	26.2463	4.9742	3.03831	67.719	128.65	0.60756	0.855671	0.9917	0.988792	0.985908	1.00788	0.986128	0.993803	1.17158	1.01564	0.639793	0.542591	0.958051	0.966552
M026	N26	63.5207	22.4266	5.46706	5.37568	2.47919	51.3414	26.9344	84.0621	4.93223	25.6311	7.7298	5.45621	72.3031	133.41	37.5975	19.0516	5.28602	5.25491	2.37339	49.9506	25.6464	82.9919	5.59684	26.2922	4.99875	3.04341	69.0843	129.211	0.591893	0.849509	0.966885	0.977535	0.957326	0.972911	0.952178	0.987269	1.13475	1.02579	0.646686	0.557788	0.955482	0.968524
M027	N27	66.1334	23.1762	5.45574	5.14515	2.43907	52.4012	26.9614	83.8971	4.77485	25.8739	7.7932	5.55767	70.9332	133.41	38.446	18.7535	5.34918	5.0734	2.35201	52.233	26.5246	83.5999	5.55707	26.8313	4.9742	3.03322	67.2639	129.491	0.58134	0.809173	0.980469	0.986055	0.964307	0.996791	0.9838	0.996457	1.16382	1.037	0.638275	0.545772	0.948271	0.970625
M028	N28	65.2523	22.6973	5.184	5.51606	2.57831	50.4895	26.7344	83.5844	4.80495	25.8844	7.78263	5.29275	70.9332	132.179	38.2546	19.7194	5.28429	5.26743	2.37743	49.9922	26.0489	83.5031	5.41701	25.7071	4.97829	2.7836	66.8088	129.911	0.586257	0.868803	1.01935	0.954927	0.922087	0.990149	0.974358	0.999028	1.12738	0.993149	0.639667	0.525927	0.941855	0.982845
M029	N29	63.8138	22.3219	5.43309	4.97762	2.20617	50.4295	27.3408	83.9492	4.79401	25.6944	7.80905	5.5384	70.9332	134.795	36.9005	18.4909	5.37774	5.04494	2.27154	50.8102	26.7241	82.9504	5.75593	26.2692	5.05602	3.05665	67.1122	129.631	0.578252	0.828375	0.989811	1.01353	1.02963	1.00755	0.977444	0.988103	1.20065	1.02237	0.647456	0.551902	0.946132	0.961693
M030	N30	65.038	22.9714	5.33737	5.33218	2.4283	50.3555	26.6614	84.01	4.82138	25.6099	7.76414	5.36409	71.0577	132.179	38.0579	19.1155	5.26352	5.09637	2.32459	50.8379	26.0452	83.6275	5.39626	26.1889	4.97011	3.02813	67.5673	128.37	0.585165	0.832143	0.986165	0.955776	0.957292	1.00958	0.976889	0.995447	1.11924	1.02261	0.640137	0.564518	0.950879	0.971183
M031	N31	65.6713	22.8914	5.2684	5.24585	2.41128	50.4775	26.7201	84.01	4.84327	25.6627	7.83018	5.8153	70.3105	131.102	40.048	17.9115	5.08529	5.22796	2.38559	50.5346	25.9098	82.8675	5.58992	26.0513	5.10511	3.06379	66.5054	127.669	0.609825	0.782454	0.965243	0.99659	0.989344	1.00113	0.969675	0.986401	1.15416	1.01514	0.651978	0.526849	0.945881	0.973817
M032	N32	65.2017	23.9139	5.535	5.29356	2.35571	49.2057	27.109	84.2185	4.58188	25.6099	7.76942	5.86346	71.9295	134.025	38.0079	18.6032	5.25228	4.94792	2.18214	49.4844	27.4248	84.2493	5.19394	26.8657	4.94557	3.13511	69.6911	129.911	0.582928	0.777922	0.948921	0.934706	0.926317	1.00566	1.01165	1.00037	1.13358	1.04904	0.636543	0.534686	0.968881	0.969304
M033	N33	64.0462	23.235	5.56896	5.21052	2.36789	49.8136	26.494	83.6973	4.57846	25.6363	7.75621	5.58079	71.3068	133.41	37.3507	18.513	5.1969	5.11072	2.39967	52.6091	25.5384	82.6188	5.44813	25.6612	4.98239	3.02303	67.8707	128.089	0.583184	0.796772	0.93319	0.980846	1.01342	1.05612	0.963933	0.987114	1.18995	1.00097	0.642373	0.541685	0.951812	0.960121
M034	N34	65.5841	23.4221	5.44956	5.35815	2.45468	50.4715	26.1741	83.4454	4.84327	25.8211	7.83283	5.78808	70.9332	132.025	36.3799	17.5398	5.19267	5.08636	2.29297	50.2157	24.1387	82.2457	5.59857	25.8792	5.0642	2.94662	66.9605	128.37	0.554706	0.748858	0.95286	0.949275	0.934121	0.994932	0.922235	0.985623	1.15595	1.00225	0.646536	0.509084	0.943994	0.972315
M035	N35	66.468	23.4451	5.39192	5.32546	2.23333	45.3424	27.1344	83.8363	4.46145	26.5179	7.72715	5.33582	71.3068	135.256	38.8828	21.117	5.50146	5.27611	2.26069	47.344	27.1394	84.2908	5.3928	26.2807	5.0642	2.92624	68.4775	132.714	0.584984	0.900702	1.02032	0.990733	1.01225	1.04414	1.00018	1.00542	1.20876	0.991054	0.655377	0.548414	0.960322	0.981204
M036	N36	63.5774	22.0571	5.21797	5.31861	2.56005	52.6351	26.4757	83.289	4.67357	25.5044	7.79966	5.21333	70.8087	131.256	37.3021	17.625	5.11124	5.30072	2.51641	52.4393	25.9629	83.1439	5.54496	25.9365	4.99466	2.92115	66.9605	128.23	0.586719	0.79906	0.979547	0.996638	0.982954	0.996279	0.980631	0.998257	1.18645	1.01695	0.640369	0.560322	0.945654	0.976946
M037	N37	63.867	21.6571	5.19944	5.26628	2.41581	50.2016	27.6185	83.9579	4.49703	26.4334	7.8566	5.52426	70.9332	130.794	37.1317	16.3048	4.96848	5.2298	2.33294	49.3942	27.3937	83.7933	5.16973	26.338	5.0642	3.08926	66.5054	127.529	0.581391	0.752863	0.95558	0.993072	0.965698	0.983918	0.991861	0.99804	1.14959	0.996391	0.644579	0.559216	0.937578	0.975037
M038	N38	64.2688	22.516	5.50103	5.2701	2.45858	51.1334	27.09	83.8102	4.63115	26.0006	7.75093	5.06258	70.8087	131.256	38.2358	18.5196	5.26939	5.25909	2.4236	50.9471	26.1459	83.2959	5.50692	25.8907	5.02329	2.90586	66.9605	127.249	0.594936	0.822506	0.957891	0.99791	0.98577	0.996356	0.96515	0.993863	1.18911	0.995772	0.648089	0.573988	0.945654	0.969473
M039	N39	66.083	23.9657	5.40633	5.03271	2.28609	50.4055	26.4471	83.1327	4.62294	25.2826	7.74183	5.3264	70.6841	132.025	39.1762	17.5454	5.1372	5.07493	2.26669	49.8847	26.4734	83.3097	5.46888	25.9824	5.02738	3.1402	67.4156	128.089	0.592833	0.732105	0.950219	1.00839	0.991513	0.989667	1.00099	1.00213	1.18299	1.02768	0.649379	0.589554	0.953759	0.970192
M040	N40	66.1696	23.0985	5.30855	5.32058	2.43704	50.0316	27.1582	83.9058	4.80359	25.9795	7.84868	5.85403	70.9332	131.256	39.1397	19.1865	5.28256	5.37157	2.45757	50.4913	26.1129	83.4755	5.85449	26.2577	5.04375	2.98737	67.719	128.51	0.591505	0.830637	0.995105	1.00958	1.00842	1.00919	0.961512	0.994872	1.21877	1.01071	0.642624	0.51031	0.954687	0.979081
M041	N41	65.2222	23.1517	5.55764	5.38899	2.54725	52.1772	26.4376	83.5236	4.82685	25.5783	7.80112	5.42062	71.1823	131.256	37.9416	19.1581	5.32063	5.13375	2.33839	50.727	25.4396	83.5584	5.50865	25.9595	4.96602	3.01284	68.1741	128.79	0.581729	0.827502	0.957354	0.952637	0.918006	0.972206	0.962251	1.00042	1.14125	1.0149	0.636578	0.555812	0.95774	0.981217
M042	N42	64.394	23.5515	5.48971	5.58275	2.66744	51.8133	26.2519	83.6712	4.75842	25.4516	7.81433	5.47715	70.5596	131.871	37.2291	19.6343	5.31371	5.21378	2.38681	50.8812	25.747	83.4893	5.43776	25.8562	5.05602	2.93643	67.8707	129.771	0.578145	0.833673	0.96794	0.933908	0.894793	0.982011	0.980767	0.997826	1.14276	1.0159	0.647019	0.536123	0.961892	0.984076
M043	N43	65.1078	22.7361	5.37648	5.36355	2.3746	48.0839	27.4519	83.9318	4.56819	26.4968	7.78792	5.60906	70.9332	131.871	37.582	18.2133	5.24343	5.30256	2.37358	49.4358	27.5511	83.8624	5.27694	26.7969	5.06829	3.01794	67.2639	126.968	0.577227	0.801075	0.975253	0.988628	0.999569	1.02812	1.00361	0.999173	1.15515	1.01133	0.650789	0.538047	0.948271	0.962822
M044	N44	61.7229	21.9336	5.33119	5.25059	2.33433	48.7718	26.7646	83.5931	4.60241	26.4229	7.74301	5.35467	71.0577	132.025	35.5386	16.5823	4.98838	4.9731	2.20993	50.4913	26.3398	83.434	5.50001	26.5101	5.08056	3.17586	67.5673	128.93	0.575777	0.756022	0.935697	0.94715	0.946711	1.03526	0.98413	0.998098	1.19503	1.0033	0.656149	0.593101	0.950879	0.97656
M045	N45	63.5104	20.2107	5.09342	5.22173	2.30904	48.2839	26.6852	84.0534	4.41902	26.085	7.76414	5.47715	70.3105	131.409	36.9181	17.1786	5.01607	5.17305	2.26115	48.4792	26.5777	83.5999	5.33919	27.0493	4.94966	2.9619	66.6571	128.65	0.581291	0.849977	0.984814	0.990679	0.979262	1.00404	0.99597	0.994604	1.20823	1.03697	0.637503	0.540774	0.948039	0.979001
M046	N46	63.4568	22.1089	5.23341	5.23768	2.32044	48.4579	27.0725	83.7147	4.36154	25.7683	7.73244	5.74097	70.6841	132.179	36.7423	18.7038	5.27304	4.98954	2.24395	50.9523	25.93	82.8952	5.23544	25.9021	5.08874	2.95681	66.3537	128.93	0.579012	0.845986	1.00757	0.952624	0.96704	1.05148	0.957797	0.990211	1.20037	1.00519	0.658104	0.515036	0.938735	0.975423
M047	N47	65.9336	22.642	5.26326	5.39202	2.41253	49.2457	27.3233	83.9752	4.35743	26.3807	7.82754	5.75144	69.3143	131.717	37.8254	18.7464	5.20642	5.21428	2.30723	49.1689	26.7186	83.9039	5.06425	26.3954	5.06011	3.0485	66.3537	127.109	0.573689	0.827951	0.989201	0.967035	0.956352	0.998441	0.977868	0.99915	1.16221	1.00056	0.646449	0.530042	0.957288	0.965011
M048	N48	66.9615	24.5729	5.5561	4.99409	2.13717	47.3701	26.9289	83.7451	4.60446	25.9308	7.71923	5.26987	71.3618	128.364	39.6082	20.6628	5.29684	4.87508	2.05991	47.4549	25.403	83.662	5.24236	25.5252	4.9517	2.90179	67.2458	126.14	0.591507	0.840878	0.953337	0.976169	0.963846	1.00179	0.943338	0.999009	1.13854	0.984357	0.641477	0.550638	0.942322	0.982676
M049	N49	66.4789	24.3799	5.47838	5.19537	2.44094	51.7453	25.8059	83.3846	4.99929	25.1982	7.79584	5.52426	70.9332	130.64	38.3531	20.9041	5.44869	5.09428	2.33848	51.2088	26.1331	83.517	5.53978	25.558	4.99057	2.92624	67.4156	128.65	0.576921	0.857432	0.994579	0.980544	0.958024	0.989632	1.01268	1.00159	1.10811	1.01428	0.640158	0.529707	0.95041	0.984767
M050	N50	63.1313	21.3511	5.05945	5.18008	2.38974	50.8654	26.536	83.7842	4.78032	25.6944	7.81698	5.75981	70.9332	131.871	38.0255	17.2985	5.01607	5.22345	2.42876	51.6767	26.0928	83.7588	5.65736	26.3553	5.1542	3.12492	66.5054	129.07	0.602324	0.81019	0.991425	1.00837	1.01633	1.01595	0.983298	0.999697	1.18347	1.02572	0.659359	0.542538	0.937578	0.978762
M051	N51	63.5093	22.6267	5.41988	5.13421	2.35556	51.1474	26.8011	83.8536	4.67905	25.6205	7.80641	5.65617	70.8087	132.025	36.0121	19.0729	5.41581	4.96461	2.297	52.285	25.6043	82.8261	5.45505	25.8448	5.0192	2.88039	67.1122	128.51	0.567036	0.84294	0.999248	0.966968	0.975142	1.02224	0.955345	0.987746	1.16585	1.00875	0.642959	0.509248	0.947796	0.973376
M052	N52	66.9122	22.6714	5.21797	5.59356	2.64949	50.9434	26.5186	83.7755	4.89528	25.5044	7.84868	5.46773	70.5596	130.332	37.874	18.6329	5.17787	5.39935	2.54841	51.9557	26.0324	83.4064	5.67811	26.0627	5.04375	2.95171	66.5054	127.949	0.566026	0.821867	0.992315	0.96528	0.961848	1.01987	0.981668	0.995595	1.15992	1.02189	0.642624	0.539842	0.942542	0.981716
M053	N53	62.1249	20.9628	5.29722	5.62915	2.44828	46.5362	27.4868	84.01	4.46281	27.4892	7.71923	4.9401	69.8124	129.101	37.2534	16.901	5.05414	5.75365	2.53715	47.8726	27.1778	84.4289	5.31498	27.4393	5.00284	2.91605	66.3537	125.707	0.599653	0.806237	0.954111	1.02212	1.0363	1.02872	0.98876	1.00499	1.19095	0.998185	0.648101	0.590282	0.950457	0.973709
M054	N54	68.1256	23.8492	5.46706	5.20657	2.36898	50.7295	27.5074	84.149	4.46418	26.0639	7.7932	5.51484	70.9332	130.025	39.0362	19.4562	5.27304	5.39493	2.52195	51.37	26.327	83.6413	5.25446	26.361	5.07238	2.9619	67.4156	129.211	0.573004	0.8158	0.964511	1.03618	1.06457	1.01263	0.957088	0.993967	1.17703	1.0114	0.650873	0.537078	0.95041	0.993739
M055	N55	66.6522	22.6349	5.31369	5.33456	2.38647	48.6438	27.5074	84.0968	4.66126	26.2012	7.73244	5.48657	71.3068	131.563	39.1043	19.5414	5.41061	4.93324	2.25581	50.9003	27.3754	84.4151	4.9605	26.5331	5.04375	3.01794	68.0224	128.23	0.586691	0.863329	1.01824	0.92477	0.94525	1.04639	0.995202	1.00378	1.0642	1.01267	0.652284	0.550059	0.95394	0.974661
M056	N56	65.7025	22.2287	5.21513	5.61702	2.54709	48.6198	28.0264	84.7657	4.65578	26.6657	7.84075	5.70328	70.0615	131.563	37.8364	17.7747	5.06019	5.58718	2.57459	50.2383	27.1522	83.3926	5.43776	26.6134	5.09693	3.02813	66.0503	128.23	0.575875	0.799628	0.97029	0.994688	1.0108	1.03329	0.968807	0.983801	1.16796	0.998037	0.650056	0.530944	0.942748	0.974661
M057	N57	66.5764	21.8559	5.21797	5.11641	2.24816	48.3779	27.2074	83.8971	4.42997	26.6129	7.80641	5.76924	70.6841	132.64	37.6672	17.6676	5.06366	5.25308	2.40661	50.6039	26.7387	83.89	5.32882	26.2233	5.02329	3.09435	66.6571	127.389	0.565774	0.808365	0.970427	1.02671	1.07048	1.04601	0.982772	0.999916	1.2029	0.98536	0.643483	0.536354	0.943028	0.960407
M058	N58	68.7352	21.0391	5.37236	4.89089	2.10752	47.98	27.8217	84.2793	4.36838	26.5918	7.82754	5.54075	71.3068	131.409	37.4887	17.3908	5.30794	4.97012	2.18373	49.2175	26.7918	83.5584	5.05215	26.3839	5.14192	3.2268	67.719	129.631	0.545407	0.826594	0.988008	1.0162	1.03616	1.02579	0.962981	0.991447	1.15653	0.992182	0.656902	0.582376	0.949685	0.986466
M059	N59	64.9947	21.9595	5.43309	5.06843	2.29733	50.9954	26.9963	83.706	4.48061	25.9795	7.75093	5.2416	71.1823	132.64	36.6814	17.8095	5.27304	5.32183	2.4922	51.6351	27.1028	83.6966	5.47753	26.4528	4.99466	2.97718	67.5673	129.631	0.564376	0.811017	0.970541	1.05	1.08482	1.01254	1.00394	0.999888	1.2225	1.01822	0.644395	0.567991	0.949215	0.977311
M060	N60	63.7096	21.5429	5.34972	5.30055	2.39177	49.1717	26.682	83.7147	4.83369	25.7366	7.80377	5.34524	71.0577	131.409	35.9391	16.7307	5.10173	5.32642	2.40286	49.7703	26.2776	82.9366	5.78705	26.774	5.02738	2.94152	66.9605	129.07	0.564108	0.77662	0.953644	1.00488	1.00463	1.01217	0.984843	0.990706	1.19723	1.04031	0.644225	0.550307	0.942339	0.9822
M061	N61	65.1692	23.015	5.40839	4.95323	2.16824	48.6278	26.5202	83.5236	4.42039	25.6099	7.79056	5.87288	70.8087	132.487	36.6726	18.9026	5.31544	5.08085	2.29147	50.2989	25.919	83.0748	5.40144	26.8313	5.04784	3.11982	66.8088	130.191	0.562729	0.821317	0.982813	1.02576	1.05683	1.03436	0.977332	0.994627	1.22194	1.04769	0.647943	0.531225	0.943512	0.982677
M062	N62	65.753	22.3996	5.3878	5.40718	2.49371	50.0576	27.2535	84.1142	4.65031	25.9583	7.73508	5.40178	70.9332	132.179	37.156	17.8818	5.09048	5.75165	2.66468	50.311	26.7369	83.8348	5.66082	26.0742	4.96193	2.88549	67.4156	128.653	0.565085	0.79831	0.944815	1.06371	1.06856	1.00506	0.981045	0.996678	1.2173	1.00446	0.641484	0.534174	0.95041	0.973323
M063	N63	65.1444	21.8183	5.36413	5.41377	2.50057	50.1376	27.563	83.8536	4.48197	26.1695	7.7298	5.36409	71.0577	132.025	36.8518	18.3915	5.14931	5.47036	2.51397	50.4272	27.5749	84.4427	5.21815	26.2233	4.9742	2.92115	66.8088	127.389	0.565694	0.842941	0.959953	1.01045	1.00536	1.00578	1.00043	1.00703	1.16425	1.00206	0.64351	0.544575	0.940204	0.964885
M064	N64	65.3799	23.6939	5.5597	5.33746	2.4386	50.5435	27.0535	83.8797	4.66126	26.5601	7.80641	5.7127	71.1823	132.025	38.112	19.7401	5.29208	5.36314	2.43927	50.0407	27.3571	84.6362	5.31844	26.751	5.08874	3.22171	67.719	127.669	0.582932	0.83313	0.951864	1.00481	1.00027	0.990052	1.01123	1.00902	1.14099	1.00719	0.651868	0.563955	0.951346	0.967007
M065	N65	66.5577	23.8304	5.60808	5.32243	2.40848	49.2337	27.5423	84.0708	4.59009	26.898	7.78792	5.89172	70.3105	129.717	38.1296	19.2354	5.28256	5.06383	2.30019	50.9956	26.5923	83.0748	5.36167	26.6822	5.0192	3.05869	66.9605	126.548	0.572881	0.807178	0.941955	0.951413	0.955041	1.03579	0.965508	0.988153	1.1681	0.991977	0.644486	0.519151	0.952354	0.975571
M066	N66	65.363	21.9465	5.45574	5.31439	2.49948	51.3933	25.917	83.5149	4.97739	25.441	7.83283	5.14895	70.9332	130.178	38.0809	17.4515	5.24449	5.49031	2.53799	50.5814	25.9958	82.9781	5.73518	26.2348	5.05602	3.10454	66.9605	127.949	0.582607	0.795182	0.961279	1.0331	1.01541	0.984201	1.00304	0.993572	1.15224	1.0312	0.645491	0.602946	0.943994	0.982876
M067	N67	67.2225	25.2847	5.40016	5.52383	2.45468	48.0559	27.5741	83.6886	4.87338	26.3068	7.75357	5.56195	72.054	134.487	38.9516	20.184	5.47551	5.28912	2.32825	48.5641	27.509	83.7933	5.35994	26.8887	5.05193	3.2319	68.3258	130.191	0.579443	0.798268	1.01395	0.95751	0.948495	1.01057	0.99764	1.00125	1.09984	1.02212	0.651561	0.581072	0.948258	0.968061
M068	N68	65.2655	22.2212	5.39913	5.30029	2.42237	49.9416	27.0328	84.01	4.84054	25.8528	7.74565	5.36618	69.6879	130.332	36.864	18.8458	5.16835	5.30273	2.4037	50.0511	26.3691	83.4479	5.42392	26.0398	4.98648	2.99247	66.5054	128.37	0.564831	0.848098	0.957256	1.00046	0.992295	1.00219	0.975447	0.993309	1.12052	1.00723	0.643778	0.557653	0.954333	0.984942
M069	N69	66.8659	23.8032	5.46706	5.13895	2.28594	48.9098	27.9883	84.1142	4.3547	27.1303	7.82226	5.58079	70.186	128.64	36.7002	17.4598	5.07923	5.26409	2.36391	49.6213	27.8073	84.6638	4.97952	27.2328	5.03147	3.00775	66.9605	127.669	0.548863	0.733507	0.92906	1.02435	1.03411	1.01455	0.99353	1.00653	1.14348	1.00378	0.643225	0.538946	0.954044	0.992454
M070	R1	65.5294	21.6741	5.2859	5.20525	2.31934	48.7418	27.9868	84.2879	4.33417	26.8241	7.80377	5.78808	70.9332	130.025	35.761	17.1488	5.19084	5.21736	2.32525	49.4116	27.2657	84.1111	5.14898	26.6363	5.04375	2.86511	66.6571	128.089	0.545724	0.791212	0.982017	1.00233	1.00255	1.01374	0.974234	0.997902	1.188	0.993	0.646322	0.495002	0.939716	0.985117
M071	R2	64.2058	23.4091	5.33634	5.38754	2.50541	50.5635	26.6138	83.5757	4.59967	26.0639	7.76414	5.51484	70.8087	132.025	37.3485	18.6984	5.14845	5.25224	2.43186	51.3266	25.9702	83.4617	5.42565	26.0971	5.06829	2.96699	67.4156	127.389	0.581701	0.798764	0.964791	0.974886	0.970641	1.01509	0.975818	0.998636	1.17957	1.00127	0.652782	0.538002	0.952081	0.964885
M072	R3	65.038	22.0113	5.37459	5.05407	2.29468	50.3295	26.4805	83.5583	4.85012	25.4516	7.70602	5.1568	70.8087	128.332	37.4061	17.7665	5.11816	5.14744	2.32084	50.1152	26.4734	83.6413	5.46196	26.4069	5.00284	3.00775	67.4156	127.249	0.575142	0.807156	0.952289	1.01847	1.0114	0.995741	0.999733	1.00099	1.12615	1.03753	0.649212	0.583258	0.952081	0.991558
M073	R4	63.7054	21.9854	5.34251	5.05591	2.34088	51.3594	26.5202	83.6539	4.47513	25.8105	7.75621	5.33582	71.0577	129.101	36.3163	18.5619	5.22017	5.3311	2.47737	51.2105	25.7415	82.6603	5.30807	25.7415	5.02738	3.05869	67.5673	127.669	0.570067	0.844283	0.977099	1.05443	1.05831	0.997102	0.97064	0.988122	1.18613	0.997326	0.648175	0.573237	0.950879	0.988906
M074	R5	64.0846	23.8593	5.41045	5.20103	2.4283	51.3534	27.0074	83.6017	4.68863	25.8739	7.77999	5.39235	71.0577	130.64	38.0322	19.0368	5.31457	5.44708	2.54081	51.1914	26.23	83.9799	5.44121	26.0513	5.07647	3.01284	67.4156	128.23	0.593469	0.797877	0.98228	1.04731	1.04633	0.996847	0.971216	1.00452	1.16051	1.00686	0.652504	0.558725	0.948744	0.981549
M075	N70	64.973	23.3444	5.47838	5.30279	2.40926	49.5577	26.2011	83.7147	4.63936	26.0322	7.84339	5.22276	71.3068	131.871	37.874	18.4199	5.15883	5.36739	2.3809	48.7773	25.758	83.3097	5.51211	26.1086	5.03147	2.98737	67.1122	128.65	0.58292	0.78905	0.94167	1.01218	0.98823	0.984252	0.983087	0.995162	1.18812	1.00293	0.641492	0.571991	0.941175	0.975574
M076	N71	68.7353	23.1474	5.22677	5.42643	2.52414	50.7175	26.7662	83.6886	4.59146	25.7155	7.84603	5.63733	70.3105	132.794	38.831	20.6912	5.44349	5.29956	2.41787	50.3578	26.2063	83.0748	5.35303	26.5675	5.00693	2.81417	67.1122	129.07	0.564935	0.893888	1.04146	0.97662	0.957898	0.992909	0.979081	0.992665	1.16587	1.03313	0.638148	0.499202	0.954511	0.971958
M077	R6	64.6608	22.8137	5.50103	5.4342	2.55614	50.9174	27.0709	83.6452	4.70779	25.895	7.72715	5.13796	71.1823	131.871	36.9992	18.9026	5.32063	5.30273	2.44452	50.8882	26.2447	83.3373	5.50346	26.5445	4.9333	2.96699	67.1122	128.51	0.572204	0.82856	0.967206	0.975806	0.956333	0.999425	0.969479	0.99632	1.16901	1.02508	0.638436	0.577466	0.942822	0.974512
M078	N72	63.8535	22.6714	5.41045	5.1607	2.40879	51.7953	26.4233	83.6452	4.95413	25.5571	7.74829	5.31488	71.5559	134.641	37.2254	18.7838	5.3215	5.4501	2.49236	50.6317	26.1715	83.3235	5.8078	26.7396	5.0192	2.94152	67.8707	129.491	0.582981	0.828527	0.983559	1.05608	1.03469	0.977534	0.990469	0.996154	1.17232	1.04627	0.647782	0.55345	0.948499	0.961751
M079	N73	67.2697	22.3219	5.184	5.44752	2.51712	50.0816	26.6186	83.5757	4.6243	25.3565	7.8566	5.54311	70.9332	131.102	37.6871	18.6187	5.15537	5.37407	2.50871	51.3786	26.3106	83.1301	5.28905	26.0513	5.03966	2.96699	67.1122	127.669	0.560238	0.834098	0.994478	0.986518	0.99666	1.0259	0.988429	0.994668	1.14375	1.0274	0.641455	0.535258	0.946132	0.973817
M080	N74	65.4388	22.7749	5.52367	5.11523	2.22022	47.804	26.717	83.9405	4.47924	25.9372	7.82226	5.72213	71.4313	131.563	36.2677	17.9231	5.37774	5.19492	2.23835	47.7755	26.4624	83.7795	5.63315	25.7874	4.94148	2.98737	68.1741	128.51	0.554222	0.786966	0.973579	1.01558	1.00817	0.999405	0.990472	0.998082	1.25761	0.994224	0.63172	0.522074	0.9544	0.976791
M081	N75	66.0239	22.4902	5.21797	5.28302	2.41581	49.9976	27.1154	84.1403	4.72284	26.0639	7.80112	5.47715	70.5596	130.794	36.2831	18.167	5.19777	5.37015	2.45231	49.4064	25.2987	82.2181	5.6124	25.6956	5.00693	2.80398	66.5054	126.968	0.549546	0.807775	0.996129	1.01649	1.01511	0.988175	0.933003	0.977155	1.18835	0.98587	0.641822	0.511941	0.942542	0.970751
M082	N76	65.3365	22.8655	5.31987	5.38398	2.33152	46.8502	26.1011	83.5323	4.29996	25.7366	7.75357	5.33582	70.186	130.64	38.5032	19.6427	5.32928	5.31324	2.2986	47.7721	25.35	82.8813	5.01065	26.0054	4.97829	2.98228	66.5054	127.809	0.589305	0.859051	1.00177	0.98686	0.98588	1.01968	0.971221	0.992208	1.16528	1.01044	0.642065	0.558916	0.947559	0.978331
M083	N77	63.4238	21.2735	5.22929	5.42827	2.53226	50.6015	26.4154	83.7668	4.77758	25.7894	7.76678	5.38293	70.9332	131.871	38.5488	19.1581	5.21594	5.46227	2.53114	50.7946	26.0233	83.6828	5.48444	26.2807	5.03147	2.93643	66.3537	126.968	0.607797	0.900561	0.997447	1.00626	0.999558	1.00382	0.985156	0.998997	1.14795	1.01905	0.64782	0.545507	0.935439	0.962822
M084	N78	65.5856	22.5878	5.52985	5.15213	2.35353	50.8294	27.0281	83.9579	4.5723	25.9583	7.76619	5.63733	70.6841	131.409	37.6428	19.0729	5.1969	5.15384	2.35183	51.1845	27.101	83.9177	5.31671	26.166	4.99466	2.8702	66.9605	128.51	0.57395	0.844389	0.939791	1.00033	0.999277	1.00699	1.0027	0.999521	1.16281	1.008	0.643128	0.509143	0.94732	0.977935
M085	N79	66.3617	24.2669	5.3981	5.54136	2.49324	48.6758	26.9471	83.9579	4.60788	26.6974	7.79848	5.23218	70.186	131.102	38.155	19.6278	5.17441	5.55673	2.50252	49.2365	26.2941	82.909	5.43776	26.5216	5.03966	2.76832	66.3537	128.65	0.574956	0.80883	0.958561	1.00277	1.00372	1.01152	0.975766	0.987507	1.1801	0.993415	0.646235	0.529095	0.945398	0.981299
M086	N80	65.298	23.0091	5.37545	5.36738	2.4219	48.9718	27.7772	83.8971	4.72147	26.2223	7.75886	5.496	71.1823	132.025	36.5476	18.8742	5.37774	5.13757	2.2379	48.9471	27.2821	83.9315	5.25446	26.5331	4.88421	2.93643	68.1741	128.93	0.559704	0.820293	1.00042	0.957184	0.924027	0.999496	0.982176	1.00041	1.11289	1.01185	0.629501	0.534285	0.95774	0.97656
M087	N81	65.6332	22.9455	5.3034	5.47322	2.52087	49.8076	27.136	84.1142	4.56546	25.9161	7.78792	5.81635	70.8087	130.948	37.0222	18.7748	5.24449	5.22078	2.35453	49.9575	26.1276	83.6413	5.37032	25.8907	4.95784	2.94152	66.3537	126.548	0.564077	0.818234	0.988892	0.953878	0.934016	1.00301	0.962838	0.994378	1.17629	0.999018	0.636607	0.505734	0.937084	0.9664
M088	N82	63.0662	23.0608	5.33119	5.60595	2.60563	49.9376	26.2725	83.4888	4.69684	25.9689	7.70338	5.21333	71.1823	132.487	36.9547	18.3296	5.09999	5.62265	2.63118	51.0008	25.7488	83.5031	5.45505	26.338	4.95784	2.82945	67.2639	127.949	0.585966	0.794836	0.956633	1.00298	1.00981	1.02129	0.980066	1.00017	1.16143	1.01421	0.643593	0.542733	0.944953	0.965754
M089	N83	64.4697	21.6818	5.3249	5.30833	2.4219	49.7736	27.2408	84.2098	4.59146	25.8211	7.84603	5.75039	69.9369	131.409	36.2909	17.4082	5.05414	5.34428	2.4738	50.9973	26.5813	83.5999	5.51038	26.2119	5.07238	2.90586	66.0503	126.548	0.562914	0.802894	0.949152	1.00677	1.02143	1.02459	0.975793	0.992757	1.20014	1.01513	0.64649	0.505333	0.944427	0.963005
M090	N84	64.582	22.0501	5.23443	4.84001	2.1289	49.3417	27.2788	84.1577	4.5244	26.3807	7.77206	5.50542	71.3068	130.025	36.3573	17.4469	5.06366	5.0161	2.21057	49.2729	26.3179	83.7519	5.49309	26.4069	5.04375	2.99756	67.2639	128.51	0.562963	0.791239	0.967374	1.03638	1.03836	0.998606	0.964772	0.995178	1.2141	1.00099	0.648958	0.544475	0.943303	0.98835
M091	N85	65.571	23.1244	5.2859	5.46544	2.45406	48.4839	27.39	84.4703	4.54767	26.9191	7.74301	5.08143	71.3068	131.717	39.3466	19.6801	5.1398	5.31549	2.35002	48.8327	26.1422	82.8675	5.34092	26.9346	5.0192	2.77341	66.8088	128.65	0.60006	0.851056	0.97236	0.972564	0.957608	1.0072	0.954445	0.981025	1.17443	1.00057	0.648224	0.545794	0.93692	0.976714
M092	N86	66.0503	23.7186	5.37031	5.46834	2.56395	50.7415	25.5884	83.4541	5.1033	25.5466	7.74301	5.36409	71.3068	131.256	38.0931	20.5492	5.36293	5.3467	2.46977	50.8986	25.7744	83.213	5.80607	26.2004	4.90057	2.91605	68.9326	130.051	0.576728	0.866376	0.998627	0.977755	0.963267	1.0031	1.00727	0.997111	1.13771	1.02559	0.632903	0.543625	0.966704	0.990825
M093	N87	64.453	23.8245	5.52367	5.18021	2.36961	50.2536	26.6535	83.6886	4.76664	26.0534	7.69809	5.48657	71.5559	133.41	38.2967	19.1413	5.26179	5.2424	2.39929	50.6542	26.5466	83.9315	5.63315	26.4183	4.91284	2.90077	67.4156	129.07	0.59418	0.803429	0.952589	1.01201	1.01253	1.00797	0.995989	1.0029	1.18179	1.01401	0.638189	0.528703	0.942139	0.967474
M094	N88	67.8665	24.1857	5.5772	5.26259	2.46561	52.1912	27.1233	83.7407	4.98971	26.1484	7.76942	5.91057	71.4313	132.487	38.6651	18.9893	5.17787	5.29004	2.45794	51.415	25.597	83.4479	5.81645	25.8907	4.98648	3.00775	67.4156	128.51	0.569723	0.785145	0.928399	1.00522	0.996892	0.985128	0.943726	0.996503	1.16569	0.990143	0.641808	0.508877	0.943782	0.969984
M095	N89	66.8472	23.0208	5.33119	5.52172	2.54725	50.7315	26.7408	83.8623	4.70642	25.6627	7.81698	5.5274	71.0577	131.256	37.2291	20.0808	5.40629	5.31674	2.47155	51.3249	25.6006	83.1577	5.54496	25.8218	5.0192	2.91096	66.5054	128.23	0.556927	0.872287	1.01409	0.962878	0.970283	1.0117	0.957363	0.991598	1.17817	1.0062	0.64209	0.526641	0.935935	0.976946
M096	N90	65.4737	23.2409	5.3878	5.07015	2.25331	49.3537	27.7487	84.01	4.65168	26.6657	7.74829	5.47192	70.4351	130.948	37.0144	18.1786	5.04549	4.87525	2.18148	50.9505	26.9125	84.1388	5.4464	27.1869	4.91284	2.93133	67.1122	127.109	0.565332	0.782182	0.936464	0.961559	0.968122	1.03235	0.969867	1.00153	1.17085	1.01955	0.634055	0.535705	0.952824	0.970681
M097	N91	69.3065	21.7164	5.18903	5.41404	2.4653	49.3677	27.5614	83.9405	4.61199	26.5074	7.8566	5.72213	69.9369	128.794	37.5311	17.6469	4.94771	5.46669	2.55085	51.1707	26.5448	82.8122	5.56744	26.3266	5.1951	3.21661	66.3537	128.089	0.541523	0.812607	0.953495	1.00973	1.0347	1.03652	0.963114	0.986559	1.20717	0.99318	0.661241	0.562136	0.948765	0.994533
M098	N92	66.7822	23.8276	5.71616	5.18021	2.40957	51.4793	26.8059	83.7842	4.82275	25.6627	7.77735	5.61848	70.9332	132.025	38.7624	19.8278	5.29554	4.9793	2.30113	52.1342	26.6125	83.9453	5.49655	26.2348	5.07647	3.13001	67.719	128.089	0.58043	0.832136	0.926416	0.961216	0.954998	1.01272	0.992785	1.00192	1.13971	1.02229	0.652725	0.557092	0.954687	0.970192
M099	N93	66.5654	23.7504	5.40324	5.34181	2.44235	49.7816	27.2582	83.6539	4.31364	26.1167	7.77471	5.44156	70.3105	130.178	38.5898	19.6962	5.26785	5.45267	2.53142	50.935	26.2941	83.4479	5.51038	26.1086	5.03147	2.83454	67.2639	126.968	0.579728	0.829301	0.974942	1.02075	1.03647	1.02317	0.96463	0.997538	1.27743	0.99969	0.647159	0.520907	0.956669	0.975341
M100	N94	63.2997	22.9032	5.35589	5.36448	2.39536	48.4599	27.1995	83.6973	4.71463	25.7894	7.68489	5.4604	71.3068	131.717	37.7767	18.9529	5.13807	5.43824	2.4449	49.2816	27.8493	84.4842	5.32363	26.1086	5.00284	3.20133	67.2639	129.491	0.596791	0.827523	0.959329	1.01375	1.02068	1.01696	1.02389	1.0094	1.12917	1.01238	0.650997	0.586281	0.943303	0.983097
M101	N95	65.3305	23.2236	5.45574	5.26747	2.37007	49.1378	26.917	83.6886	4.52987	26.0006	7.84868	5.6279	71.1823	130.64	36.2798	19.2574	5.33015	5.2096	2.3915	51.0303	26.2849	83.1853	5.21469	26.3151	4.94966	2.93643	67.2639	127.809	0.555328	0.829218	0.97698	0.989015	1.00904	1.03851	0.97652	0.993986	1.15118	1.0121	0.630636	0.521762	0.944953	0.978331
M102	N96	67.3997	22.2572	5.41045	5.38543	2.45843	50.4215	27.355	84.2706	4.57093	25.9372	7.88038	5.65617	70.4351	131.256	37.6901	19.3868	5.47291	5.39493	2.45391	50.0823	27.0863	83.1715	5.18875	26.8772	4.99466	2.94662	66.8088	128.089	0.559203	0.871035	1.01154	1.00176	0.998162	0.993272	0.990178	0.986958	1.13516	1.03624	0.633809	0.520956	0.948516	0.975878
M103	N97	64.3663	22.762	5.52367	4.96866	2.31325	52.0272	26.6217	83.5409	4.67357	26.0217	7.85132	5.64675	69.4388	131.409	35.6213	18.2212	5.22545	5.08095	2.34371	51.954	26.1203	83.3926	5.4049	26.0168	5.19101	3.4051	67.1122	127.949	0.553416	0.80051	0.946011	1.0226	1.01316	0.998592	0.981163	0.998224	1.15648	0.999814	0.661165	0.60302	0.966494	0.973669
M104	N98	65.298	22.7067	5.3631	5.05222	2.31247	50.6775	27.4122	84.0708	4.55314	26.6024	7.95435	5.64047	70.6841	132.179	38.9065	19.0974	5.34659	5.26768	2.40173	50.3804	27.1138	84.3184	5.44813	26.6134	4.86089	2.91605	67.2639	128.37	0.59583	0.841049	0.996921	1.04265	1.0386	0.994137	0.989115	1.00295	1.19657	1.00041	0.611098	0.516988	0.951612	0.971183
M105	N99	63.4454	22.7102	5.2859	5.13434	2.33011	50.0036	26.5503	83.5757	4.60241	25.8	7.76414	5.17565	69.4388	130.486	36.7788	17.7527	5.1398	5.27269	2.45119	51.4081	25.855	82.8399	5.46369	25.6842	4.92921	3.00775	66.8088	127.529	0.579692	0.781708	0.97236	1.02695	1.05196	1.02809	0.97381	0.991196	1.18714	0.995511	0.634868	0.581135	0.962125	0.977336
M106	N100	68.5806	25.2083	5.76145	5.18456	2.44719	51.9792	26.8662	83.8797	4.58598	25.7789	7.76414	5.3264	71.3068	132.333	40.1119	20.6589	5.42532	5.26868	2.44415	51.2625	26.5356	84.1664	5.54669	26.1889	4.88012	3.01284	67.8707	128.51	0.584887	0.819529	0.94166	1.01623	0.998758	0.986211	0.987696	1.00342	1.20949	1.01591	0.628546	0.565643	0.951812	0.971112
M107	N101	64.9297	24.1551	5.44853	5.39954	2.54693	51.2814	26.8344	83.9058	4.63662	25.6627	7.83547	5.17295	71.8049	132.794	36.8018	20.655	5.5205	5.21244	2.39197	50.8795	26.6728	83.89	5.56053	26.7166	4.81466	3.00265	69.236	129.771	0.566794	0.855099	1.01321	0.965349	0.939157	0.992163	0.993978	0.999813	1.19926	1.04107	0.614471	0.580452	0.964223	0.977234
M108	N102	68.0981	23.3602	5.46706	5.19009	2.40332	50.9654	27.5582	83.7407	4.22332	26.6235	7.85924	6.01421	71.0577	131.717	39.9064	18.3064	5.10173	5.28812	2.41834	50.5519	27.7707	84.2493	5.03831	27.0034	4.98648	3.0536	67.719	127.949	0.586012	0.783655	0.933175	1.01889	1.00625	0.991887	1.00771	1.00607	1.19298	1.01427	0.634473	0.50773	0.953014	0.971395
M109	N103	67.7789	23.4429	5.53397	5.27616	2.46982	51.4433	26.9138	83.6278	4.81317	26.6763	7.88302	5.54311	71.3068	132.025	40.2025	20.3221	5.26352	5.28512	2.38287	49.8292	27.09	83.8486	5.39798	27.0952	4.92102	3.07397	67.2639	128.23	0.593141	0.866877	0.95113	1.0017	0.964794	0.968624	1.00655	1.00264	1.1215	1.0157	0.624256	0.554558	0.943303	0.971253
M110	N104	67.0964	22.4542	5.30855	5.07792	2.30124	50.1636	27.1027	84.2619	4.63252	25.8739	7.81698	5.91057	70.5596	132.948	35.6957	18.1108	5.33967	4.79664	2.1461	50.6525	26.4661	83.5031	5.41873	26.1086	4.92921	3.05869	68.1741	128.79	0.532006	0.806565	1.00586	0.944607	0.932587	1.00975	0.976512	0.990995	1.16972	1.00907	0.630577	0.517495	0.966192	0.968725
M111	R7	65.4461	22.8137	5.35384	5.28051	2.43751	50.5055	27.1804	83.9144	4.67494	26.4334	7.83811	5.09085	70.9332	131.409	37.0775	19.4562	5.45647	5.25374	2.3732	49.9506	27.0113	83.3373	5.49136	27.0263	4.78194	2.94662	67.5673	128.089	0.566535	0.852827	1.01917	0.99493	0.973618	0.989012	0.993778	0.993123	1.17464	1.02243	0.610088	0.578807	0.952548	0.974736
M112	N105	66.2676	22.9432	5.37648	5.12168	2.27969	48.8738	27.2122	83.9058	4.34512	26.6868	7.7615	5.31234	71.1823	130.948	38.4582	18.7632	5.28948	5.24865	2.37958	50.1395	27.348	83.6551	5.03486	27.4508	4.87193	3.07397	67.1122	127.249	0.580346	0.817811	0.983819	1.02479	1.04382	1.0259	1.00499	0.997013	1.15874	1.02863	0.627705	0.578648	0.942822	0.971751
M113	R8	69.3153	24.2716	5.29002	5.63613	2.56973	48.8058	28.3328	84.8352	4.76253	27.3358	7.89887	5.81635	69.4388	129.255	36.6615	19.442	5.20642	5.35605	2.46235	50.5658	26.016	83.6275	5.53113	27.0493	4.88421	2.8702	66.3537	127.529	0.528909	0.801017	0.984197	0.950305	0.958217	1.03606	0.918229	0.985765	1.16139	0.989517	0.618342	0.493472	0.955571	0.986644
M115	N106	66.1696	22.0277	5.33531	5.41377	2.48668	50.1196	26.9646	84.0274	4.71189	25.8844	7.8566	5.77866	69.3143	131.102	37.2954	18.3489	5.10173	5.3366	2.46414	50.8951	25.9556	82.6395	5.32882	26.0799	4.95375	3.10454	66.3537	127.389	0.563634	0.832993	0.956219	0.985746	0.990935	1.01547	0.962581	0.983484	1.13093	1.00755	0.630521	0.537242	0.957288	0.971679
M116	R10	65.4063	22.6196	5.3878	5.59527	2.642	50.9474	27.2535	84.0621	4.58598	25.8739	7.82226	5.57137	71.1823	132.179	37.2091	18.3993	5.22113	5.38984	2.49661	50.2365	26.5868	83.5308	5.42046	25.9136	5.01102	3.15548	67.2639	128.79	0.568892	0.813422	0.969064	0.963285	0.944969	0.986046	0.97554	0.993679	1.18196	1.00153	0.64061	0.566374	0.944953	0.974363
M117	N107	64.2832	22.8137	5.54632	5.37963	2.55474	51.6893	27.2169	84.0708	4.60788	26.0745	7.74829	5.29813	70.6841	132.64	36.9281	18.1592	5.26939	5.28779	2.44884	51.2937	26.5649	84.3184	5.56917	26.0168	4.86784	3.01284	66.9605	128.79	0.57446	0.795978	0.95007	0.982927	0.958548	0.992347	0.976042	1.00295	1.20862	0.997789	0.628248	0.568661	0.94732	0.970972
M118	N108	64.902	22.1925	5.43309	5.31175	2.43345	49.9456	27.3169	84.3314	4.74063	25.9056	7.81962	5.496	71.9295	133.871	36.4347	19.2755	5.24535	5.42205	2.46714	50.0147	26.3728	83.7104	5.59165	26.1889	4.83512	3.0485	67.8707	129.631	0.561381	0.868561	0.965445	1.02076	1.01384	1.00138	0.965436	0.992637	1.17952	1.01094	0.618332	0.554677	0.943573	0.968325
M119	R11	64.8201	21.2747	5.20458	5.13922	2.36929	51.6653	27.0693	83.7755	4.44639	25.8633	7.75093	5.16832	71.9295	133.256	35.9723	19.3194	5.42619	5.14508	2.30842	50.4168	27.1833	83.8624	5.38934	26.2348	4.88012	3.1402	68.4775	129.07	0.554955	0.908094	1.04258	1.00114	0.974309	0.975834	1.00421	1.00104	1.21207	1.01436	0.629617	0.607586	0.952009	0.968591
M120	N109	67.3564	23.9528	5.47838	5.43209	2.49979	50.6175	27.0598	83.9231	4.77485	25.8105	7.81433	5.72213	70.6841	131.871	38.4501	19.9814	5.31111	5.15303	2.31802	49.9939	26.4954	83.5446	5.38934	26.338	4.90875	3.21152	67.719	128.93	0.570845	0.834201	0.969467	0.948626	0.927286	0.98768	0.97914	0.995489	1.12869	1.02044	0.628173	0.561246	0.958051	0.9777
M121	R12	62.8291	21.9336	5.3878	5.48653	2.43923	47.936	27.5074	83.8536	4.41218	26.2751	7.70602	5.29081	70.5596	132.333	37.0189	18.4483	5.21421	5.36965	2.39141	48.9506	26.6472	83.5308	4.98125	26.2577	4.91284	3.12492	67.719	128.93	0.589199	0.841098	0.96778	0.978696	0.980397	1.02117	0.968729	0.99615	1.12898	0.99934	0.637533	0.590632	0.959742	0.974289
M122	N110	64.0846	23.8751	5.45574	5.45173	2.50479	49.7196	26.9043	83.6973	4.65578	25.705	7.80112	5.22276	71.1823	132.64	38.4703	20.9183	5.44436	5.18232	2.34036	50.1239	26.1587	83.7104	5.24063	25.9939	4.84739	2.93133	66.9605	128.23	0.600305	0.876155	0.997914	0.950581	0.934354	1.00813	0.972288	1.00016	1.12562	1.01124	0.621371	0.561262	0.940691	0.966746
M123	R13	67.0206	23.448	5.55764	5.15016	2.37007	51.5493	27.4915	83.8015	4.46966	25.9161	7.77206	5.40178	71.6804	132.333	37.2656	18.7154	5.29121	5.14476	2.25139	49.6022	27.7084	84.5257	5.20432	26.4986	4.85557	3.10963	68.9326	130.051	0.556032	0.798169	0.952061	0.998952	0.949922	0.962228	1.00789	1.00864	1.16437	1.02248	0.624747	0.575669	0.961666	0.982761
M124	N111	65.1921	22.5666	5.36516	5.33548	2.46014	50.4755	26.0614	83.263	4.63662	26.1167	7.79584	5.22904	71.0577	129.717	39.1883	19.6265	5.30159	5.43432	2.5059	50.5433	25.9757	83.9729	5.78186	26.3036	4.89362	3.15039	68.3258	128.23	0.601121	0.869714	0.988153	1.01852	1.0186	1.00134	0.996711	1.00853	1.247	1.00716	0.627721	0.602479	0.961553	0.988535
M125	N180	67.7801	24.6517	5.64822	5.16083	2.34088	49.8896	27.2455	84.0968	4.53809	25.6944	7.72451	5.29813	71.6804	131.717	39.1183	19.0729	5.19517	5.16354	2.33914	50.2868	27.1083	83.89	5.13861	26.1201	4.92511	3.2319	67.2639	130.752	0.577135	0.773696	0.919789	1.00053	0.999254	1.00796	0.994964	0.997541	1.13233	1.01657	0.637595	0.610007	0.938386	0.992672
M126	R14	65.1444	21.8487	5.39089	5.47823	2.59954	51.4173	27.2582	83.4541	4.64757	26.0006	7.84868	5.26987	70.9332	131.409	40.0889	19.5272	5.1969	5.54938	2.60631	51.2712	27.262	83.9039	5.55361	27.4393	4.92511	2.96699	66.8088	128.23	0.615386	0.893743	0.964015	1.01299	1.0026	0.997157	1.00014	1.00539	1.19495	1.05534	0.627509	0.563011	0.941855	0.975802
M127	R15	65.3847	24.2505	5.62558	5.14106	2.35774	50.6115	26.1932	83.5409	5.17994	25.4727	7.77999	5.45831	71.1823	129.717	37.9338	19.7607	5.29467	5.06747	2.26751	50.5034	26.2008	82.9228	5.48099	26.3036	4.80239	2.96699	68.4775	128.51	0.580163	0.81486	0.941179	0.985686	0.961728	0.997865	1.00029	0.992601	1.05812	1.03262	0.617275	0.543574	0.962002	0.990695
M128	R16	66.1972	23.3315	5.69351	5.01874	2.28812	50.6175	25.8995	83.6886	4.49019	25.4727	7.83811	5.71061	70.6841	131.256	39.3817	19.3852	5.26352	4.99265	2.24492	50.3578	25.3024	83.3926	5.49136	25.1909	4.94557	3.09945	68.0224	128.51	0.594915	0.830861	0.924478	0.994801	0.981119	0.99487	0.976943	0.996463	1.22297	0.988937	0.630964	0.542752	0.962343	0.979081
M129	R17	65.5472	22.5419	5.48971	5.34378	2.40286	48.9278	26.8503	83.871	4.52987	25.6838	7.88038	5.60906	71.3068	131.871	36.672	18.3915	5.36822	5.35379	2.40511	49.5468	26.7094	83.3788	5.24063	26.2692	5.03147	3.17586	66.6571	127.669	0.559474	0.815881	0.97787	1.00187	1.00094	1.01265	0.994754	0.994131	1.1569	1.02279	0.638481	0.566202	0.934793	0.968136
M130	N112	66.3597	22.4737	5.48456	5.11061	2.33823	50.5455	27.1757	83.5931	4.93497	25.7577	7.8249	5.35467	69.6879	128.332	39.4439	18.718	5.20642	5.26501	2.49417	52.5433	25.35	83.6551	5.50001	26.3954	4.90466	3.17077	66.8088	125.987	0.594395	0.832886	0.949287	1.03021	1.06669	1.03952	0.932818	1.00074	1.1145	1.02476	0.626802	0.59215	0.958686	0.98173
M131	R18	65.2655	21.5582	5.49977	5.26351	2.4514	51.0134	26.9979	83.8363	4.55724	25.6205	7.85924	5.64675	70.9332	130.64	36.2514	17.1849	5.27304	5.25074	2.42801	51.1724	26.5576	83.4617	5.18011	26.2692	4.89648	3.25227	67.2639	127.669	0.555446	0.79714	0.958775	0.997574	0.990457	1.00312	0.98369	0.995532	1.13668	1.02532	0.623022	0.575955	0.948271	0.977258
M132	R19	65.3762	22.1148	5.535	5.13131	2.31965	51.0534	27.4249	83.4975	4.49703	26.0639	7.80112	5.43946	71.3068	131.871	37.1317	18.1329	5.1969	5.14278	2.41132	52.4618	27.0827	83.9039	5.50346	26.4757	4.96602	3.27774	68.1741	129.07	0.567969	0.819942	0.938917	1.00224	1.03952	1.02759	0.987523	1.00487	1.2238	1.0158	0.636578	0.602586	0.956067	0.978762
M133	R20	64.9838	21.8818	5.46706	5.05249	2.28641	50.1496	26.8424	83.9405	4.49703	25.8316	7.80905	5.90114	70.9332	131.717	36.1216	18.5051	5.1969	5.15787	2.30141	49.5727	26.8851	83.6966	5.29077	26.2577	4.84739	3.00622	67.2639	128.93	0.555856	0.845683	0.950584	1.02086	1.00656	0.988498	1.00159	0.997094	1.1765	1.0165	0.62074	0.50943	0.948271	0.978842
M134	N113	64.648	22.7435	5.44442	5.07226	2.32246	51.6893	26.8328	83.9058	4.59967	25.8844	7.8566	5.68444	70.9332	131.256	36.4087	18.3548	5.3786	5.30189	2.4297	50.6421	26.4496	83.3926	5.39798	26.3839	4.83921	3.03322	67.2639	128.51	0.563184	0.807034	0.987911	1.04527	1.04617	0.97974	0.985718	0.993884	1.17356	1.0193	0.615942	0.533601	0.948271	0.979081
M135	R21	66.7389	24.2634	5.59664	5.15437	2.33651	49.9296	26.6027	83.5409	4.53398	26.3068	7.81962	5.70328	71.1823	130.794	38.3066	18.4832	5.30938	5.05924	2.23995	49.4324	26.2429	83.8624	5.34092	26.8199	4.89648	3.0536	67.5673	126.828	0.573977	0.761771	0.948673	0.981543	0.95867	0.990041	0.986474	1.00385	1.17798	1.0195	0.626179	0.535411	0.949215	0.96968
M136	N114	65.5147	21.6488	5.24061	4.84449	2.33402	55.7846	26.5884	83.1935	4.60788	25.6944	7.8249	5.43946	71.1823	130.332	37.3643	17.8379	5.21594	5.0414	2.31987	51.9072	26.8869	83.434	5.34611	26.2692	4.88421	3.11982	67.2639	128.089	0.570319	0.823966	0.995292	1.04065	0.99394	0.930494	1.01123	1.00289	1.16021	1.02237	0.624188	0.573553	0.944953	0.982791
M137	N115	62.9362	22.5549	5.7388	5.25059	2.35228	48.9038	27.1344	83.9666	4.55177	25.9795	7.99133	5.59022	70.8087	131.102	37.5103	17.8353	5.20642	5.31382	2.37227	49.2521	26.0452	83.6828	5.62969	25.8677	4.78603	2.86511	66.3537	128.089	0.596005	0.790753	0.907231	1.01204	1.0085	1.00712	0.95986	0.99662	1.23681	0.995698	0.598902	0.512522	0.937084	0.977024
M138	N116	66.4313	22.7361	5.45059	5.38329	2.42646	49.6817	27.4931	83.9666	4.58598	27.1619	7.77206	5.35467	70.3105	131.717	38.1053	17.4105	5.05414	5.52218	2.45672	48.7599	27.2547	84.1802	5.47234	27.4049	5.00693	3.25737	66.3537	126.408	0.573604	0.765764	0.927264	1.0258	1.01247	0.981447	0.991327	1.00254	1.19327	1.00895	0.644221	0.608323	0.943723	0.959692
M139	N117	64.3121	23.4739	5.57308	5.44303	2.51899	50.2056	27.055	83.9318	4.65578	26.254	7.70338	5.15916	71.5559	131.871	37.8187	18.6825	5.04981	5.49565	2.5028	49.8916	26.6417	83.0333	5.4879	26.6593	4.86375	3.12492	67.4156	127.669	0.58805	0.795887	0.906107	1.00967	0.993572	0.993747	0.984723	0.989295	1.17873	1.01544	0.631379	0.605703	0.942139	0.968136
M140	R22	65.558	22.9417	5.22174	5.47717	2.58924	51.1874	26.9328	83.7581	4.84875	26.085	7.82226	5.31698	70.4351	129.717	38.2513	19.673	5.22113	5.51693	2.46442	49.0476	26.2794	83.3511	5.47407	26.4069	4.85557	2.92115	66.3537	126.688	0.583472	0.857519	0.999883	1.00726	0.951793	0.958198	0.97574	0.995141	1.12897	1.01234	0.620738	0.5494	0.942055	0.976651
M141	N118	65.6146	22.4125	5.36516	5.42471	2.53616	50.7495	27.39	84.1837	4.67494	25.9161	7.79584	6.12727	70.8087	130.486	36.4015	18.1786	5.28256	5.49381	2.58839	51.5623	26.3911	83.9591	5.55188	25.9824	4.8118	2.93133	66.8088	128.089	0.554778	0.811092	0.984605	1.01274	1.02059	1.01602	0.963531	0.997332	1.18758	1.00256	0.617227	0.478408	0.943512	0.981632
M142	N119	66.8039	24.4317	5.51235	5.28315	2.53242	52.5491	25.99	83.4193	4.85149	25.2615	7.83283	5.43946	72.1785	132.64	38.8368	19.7401	5.31111	5.30748	2.55235	53.3266	26.2502	83.5446	5.54151	25.971	4.83512	2.93643	68.1741	129.771	0.581355	0.807972	0.963493	1.00461	1.00787	1.0148	1.01001	1.0015	1.14223	1.02808	0.617289	0.539838	0.94452	0.978368
M143	R23	64.2314	21.6618	5.43309	5.08306	2.32481	50.6855	27.0836	83.706	4.79948	26.085	7.80641	5.67502	71.0577	131.871	37.5145	18.1218	5.16835	5.21177	2.41937	51.4809	26.5594	83.4202	5.53286	26.4183	4.85557	2.93643	66.8088	128.93	0.584052	0.83658	0.951272	1.02532	1.04068	1.01569	0.980644	0.996586	1.1528	1.01278	0.621998	0.517431	0.940204	0.9777
M144	R24	63.9113	21.8603	5.37648	5.42155	2.6331	52.8271	26.2011	83.6625	4.86107	25.2299	7.89623	5.29813	70.4351	131.409	37.8497	18.1928	5.13028	5.3689	2.55883	52.441	25.586	83.1439	5.60203	25.8448	4.76557	2.84983	66.5054	128.23	0.592223	0.832232	0.954207	0.990288	0.971792	0.992691	0.976523	0.9938	1.15243	1.02437	0.603525	0.537893	0.944209	0.975802
M145	R25	64.2471	22.3737	5.52619	5.37753	2.46608	49.8276	27.9471	84.036	4.42586	26.1484	7.82754	5.26045	70.9332	130.794	37.4735	18.3244	5.29208	5.31174	2.45231	50.928	26.5978	83.3097	5.47926	26.0398	4.84739	2.88039	66.9605	128.79	0.583272	0.819017	0.957636	0.987766	0.994419	1.02208	0.951721	0.991357	1.23801	0.995847	0.619274	0.547557	0.943994	0.98468
M146	N120	64.4668	21.9724	5.32913	5.28645	2.44422	50.5235	26.5297	83.7234	4.91444	25.5466	7.86981	5.15261	69.4388	132.025	38.4593	18.2385	5.08788	5.32083	2.39422	49.6299	26.091	83.0195	5.6418	26.2119	4.87193	2.94152	66.3537	129.351	0.596575	0.830065	0.95473	1.0065	0.979545	0.982314	0.983464	0.991593	1.148	1.02604	0.619066	0.57088	0.955571	0.979744
M147	R26	66.5764	22.516	5.47838	4.85579	2.24582	50.6215	27.5852	83.6625	4.61472	26.1167	7.78733	5.43946	70.186	129.871	38.7394	18.6187	5.21594	5.15645	2.34224	50.4878	27.0369	83.6828	5.30634	26.556	4.86375	2.97209	66.9605	127.669	0.581879	0.826906	0.952094	1.06192	1.04293	0.997359	0.980126	1.00024	1.14987	1.01682	0.624573	0.546394	0.954044	0.983047
M148	N121	64.4963	22.3478	5.535	4.89089	2.20367	50.4555	27.3312	83.9492	4.40533	26.1167	7.80377	5.5965	70.8087	133.41	36.771	17.8405	5.18219	4.74365	2.12555	50.9557	27.2547	83.7242	5.12131	26.4642	4.85966	2.9619	66.3537	128.65	0.570126	0.798312	0.936259	0.969896	0.964549	1.00991	0.997199	0.99732	1.16253	1.01331	0.622733	0.529242	0.937084	0.964322
M149	R27	65.1355	23.0726	5.34251	4.90091	2.08301	48.2439	27.2852	83.9666	4.2589	25.2404	7.79056	5.76924	72.4276	134.795	39.2979	18.0508	5.03299	5.31474	2.32928	48.3943	27.6371	84.3046	5.08327	27.0149	5.10511	3.38982	68.0224	130.332	0.603325	0.78235	0.942064	1.08444	1.11823	1.00312	1.0129	1.00403	1.19357	1.0703	0.655294	0.587568	0.939178	0.966891
M150	N122	67.0639	26.0884	5.46706	5.26496	2.38631	49.5557	27.1487	84.0447	4.77622	25.441	7.81169	5.39235	71.9295	134.333	38.8996	20.8073	5.33274	5.39593	2.42379	49.4272	27.2364	84.2769	5.45678	27.0378	4.92511	2.8702	68.3258	130.612	0.580038	0.797569	0.975431	1.02488	1.0157	0.997407	1.00323	1.00276	1.14249	1.06277	0.63048	0.532273	0.9499	0.9723
M151	R28	65.1119	20.9628	5.06254	5.04919	2.22162	48.5939	27.6455	83.8189	4.43681	26.7396	7.81698	5.77866	70.186	132.179	37.728	16.9578	5.02558	4.72964	2.18092	52.7772	26.746	83.0472	5.37205	25.9939	5.02738	2.97718	66.202	128.65	0.579434	0.808946	0.992701	0.936712	0.981677	1.08609	0.967464	0.990793	1.21079	0.972111	0.643137	0.515203	0.943237	0.973303
M152	N123	65.2366	22.6412	5.37396	4.95627	2.25144	52.0532	27.1773	84.1055	4.54903	25.6416	7.72451	5.35885	71.1823	131.563	39.0788	19.6407	5.43484	5.10597	2.37621	52.0389	26.5612	83.5446	5.44121	26.2807	5.00284	3.09333	66.9605	128.37	0.599032	0.867478	1.01133	1.0302	1.05542	0.999725	0.977332	0.99333	1.19613	1.02492	0.647658	0.577238	0.940691	0.975726
M153	R29	65.4172	22.5966	5.25193	5.24638	2.52961	52.4112	26.5805	83.8363	4.52714	25.6733	7.78792	5.3264	70.186	131.871	38.2756	18.207	5.23603	5.2721	2.45776	51.5363	26.3453	83.5308	5.32017	25.9136	5.04784	2.98228	67.1122	128.089	0.585101	0.805741	0.996972	1.0049	0.971596	0.983308	0.991153	0.996356	1.17517	1.00936	0.648163	0.559905	0.956205	0.971324
M154	R30	64.4963	22.8526	5.30855	5.36909	2.42955	49.1358	26.7344	83.6278	4.6722	26.0111	7.73772	5.42062	71.5559	132.333	36.5232	18.5477	5.24449	5.19058	2.34702	50.4757	26.6106	83.4479	5.24927	26.2577	4.9742	2.80398	67.2639	129.911	0.566284	0.811623	0.987933	0.966752	0.966032	1.02727	0.995369	0.997848	1.12351	1.00948	0.642851	0.51728	0.940019	0.981702
M155	N124	65.5147	24.6646	5.7388	5.44936	2.51166	49.8956	26.9154	84.0621	4.36428	26.5601	7.77471	5.60906	70.5596	132.025	36.2068	19.3426	5.24449	5.36681	2.4342	49.8951	26.4441	84.0006	5.02102	26.2119	4.83921	2.91096	68.0224	128.37	0.552652	0.784225	0.913865	0.984851	0.969162	0.99999	0.982491	0.999268	1.15048	0.986887	0.62243	0.518974	0.964042	0.972315
M156	R31	67.3624	21.9077	5.26326	5.181	2.37179	50.6515	26.4582	83.402	4.82001	25.1982	7.85924	5.68444	69.0652	132.025	37.3209	17.074	5.02472	5.05483	2.29674	51.3197	25.6628	82.7984	5.67984	26.0971	5.08056	2.98228	66.3537	129.07	0.554031	0.779358	0.954679	0.975648	0.968357	1.01319	0.969937	0.992764	1.17839	1.03568	0.646444	0.524639	0.96074	0.977622
M157	R32	66.9359	23.2303	5.56485	5.33587	2.46701	50.4455	27.4169	84.0534	4.72968	26.2434	7.81169	5.59022	71.1823	132.333	38.9517	19.2007	5.32063	5.31883	2.40708	49.9332	26.7332	83.9453	5.53113	26.6707	5.02738	2.91605	67.719	129.211	0.581926	0.826536	0.956114	0.996806	0.975707	0.989845	0.975062	0.998714	1.16945	1.01628	0.643572	0.521635	0.951346	0.976407
M158	N125	66.084	22.4254	5.29722	5.17994	2.36024	50.0796	25.6678	83.567	4.81727	25.6627	7.80377	5.17565	70.186	129.871	36.6516	17.6805	5.07058	5.09403	2.29344	50.1776	25.4854	82.6741	5.60722	26.2004	5.0192	3.00775	66.8088	126.828	0.55462	0.788411	0.957214	0.983415	0.971696	1.00196	0.992892	0.989315	1.16398	1.02095	0.643177	0.581135	0.951882	0.976573
M159	R33	65.2872	21.6488	5.21385	5.273	2.3938	49.5877	27.2535	84.175	4.75021	26.1167	7.84075	5.33687	70.6841	129.101	37.7172	16.7023	4.978	5.33101	2.41271	49.8258	26.9198	83.8486	5.52594	26.8887	5.01102	3.03322	66.3537	126.828	0.577712	0.77151	0.954764	1.011	1.0079	1.0048	0.987759	0.996122	1.1633	1.02956	0.6391	0.568352	0.938735	0.982393
M160	N126	67.5514	23.7845	5.64822	5.09743	2.33089	51.4093	27.336	84.2011	4.8159	25.3249	7.81433	5.59964	71.6804	132.487	37.271	19.2045	5.51358	5.16822	2.32919	50.0355	26.7607	83.669	5.26484	26.3725	5.02329	3.05869	67.719	128.23	0.551742	0.807439	0.976162	1.01389	0.999269	0.973276	0.978953	0.99368	1.09322	1.04137	0.642831	0.54623	0.944735	0.967869
M161	R34	66.0166	22.8281	5.36516	5.16848	2.4066	51.3474	26.4392	83.6799	4.50113	25.6733	7.78792	5.99536	70.8087	130.332	37.4603	18.4909	5.22545	5.40069	2.52617	51.3873	25.6519	83.1577	5.59338	25.8218	4.93739	2.94152	66.202	127.809	0.567437	0.810005	0.973961	1.04493	1.04968	1.00078	0.970221	0.993759	1.24266	1.00579	0.633981	0.490633	0.934942	0.980641
M162	R35	65.8614	22.7231	5.43309	5.36092	2.46639	50.0896	26.7233	83.5931	4.55998	25.7894	7.78792	5.3264	70.0615	130.332	36.5192	18.8032	5.23497	5.24607	2.41083	50.8656	25.5549	83.0886	5.42911	25.6612	4.95784	2.86001	67.1122	128.37	0.554485	0.827491	0.963534	0.978576	0.977476	1.01549	0.956277	0.993965	1.1906	0.995029	0.636607	0.536951	0.957905	0.984942
M163	R36	63.2829	21.6359	5.44442	5.06395	2.32387	51.8153	26.6709	83.5409	4.53124	25.3249	7.78527	5.53368	71.0577	130.178	36.0851	18.2827	5.31111	4.94636	2.21805	50.8344	26.3673	83.7933	5.34265	25.8677	4.95784	2.98228	66.9605	128.51	0.570219	0.845017	0.975515	0.976778	0.954465	0.98107	0.988614	1.00302	1.17907	1.02143	0.636823	0.538932	0.942339	0.987182
M164	R37	64.5288	23.2538	5.70861	5.27696	2.51447	52.2172	26.7789	83.5844	4.52166	25.6522	7.76942	5.54311	71.4313	132.948	35.9269	17.8521	5.26775	5.22748	2.42526	51.7859	26.3526	82.6188	5.30634	26.4528	4.93739	3.07907	68.4775	131.313	0.556758	0.767707	0.922774	0.990624	0.964522	0.99174	0.984083	0.988448	1.17354	1.03121	0.635489	0.555477	0.958648	0.987698
M165	R38	65.5255	22.8267	5.50103	5.25745	2.47045	51.5373	26.5614	83.4107	4.51893	25.6838	7.86189	5.18507	70.0615	130.794	38.4338	18.86	5.24449	5.3578	2.51819	51.7183	25.8897	82.9781	5.6539	26.1545	4.99466	2.94152	66.6571	128.23	0.586548	0.826225	0.953365	1.01909	1.01933	1.00351	0.974711	0.994814	1.25116	1.01833	0.6353	0.567307	0.951409	0.980394
M166	R39	65.363	20.5098	5.24061	5.32704	2.48637	51.6773	26.3979	83.5323	4.7899	25.4516	7.81962	5.31698	70.3105	130.64	36.4867	17.5824	5.17152	5.12524	2.34158	50.8587	26.5063	83.3511	5.45678	26.1316	4.95784	3.01794	67.5673	129.211	0.558217	0.857267	0.986817	0.962118	0.941766	0.984159	1.00411	0.997832	1.13923	1.02672	0.634026	0.567604	0.960984	0.989057
M167	R40	67.7404	22.3219	5.56896	5.18917	2.35571	49.8456	27.0217	84.0968	4.72284	25.6416	7.86453	5.68548	70.5596	130.025	37.7767	18.931	5.41811	4.89644	2.19134	50.3596	26.6545	83.7795	5.39107	25.8333	5.08874	3.01794	67.2639	127.669	0.557668	0.848089	0.972912	0.943588	0.930221	1.01031	0.986412	0.996226	1.14149	1.00748	0.64705	0.530814	0.953292	0.981884
M168	R41	66.5547	23.215	5.56896	5.24466	2.39224	49.8936	27.7439	83.8015	4.74884	26.0534	7.84075	5.51798	70.5596	130.948	37.4968	19.4278	5.42532	5.3618	2.45926	50.5433	27.3809	84.1664	5.36167	26.5675	5.08056	3.00265	66.8088	128.089	0.563398	0.836864	0.974207	1.02234	1.02801	1.01302	0.986917	1.00435	1.12905	1.01973	0.647969	0.544158	0.946842	0.978172
M169	R42	66.3164	21.9983	5.39913	5.31136	2.45015	50.6335	25.8726	83.4888	4.44639	25.6205	7.90415	5.68444	70.4351	130.332	37.4968	18.1928	5.24449	5.45902	2.5669	51.5398	25.7049	83.7242	5.46369	25.6956	5.07238	3.02813	67.1122	128.65	0.565423	0.827009	0.971359	1.0278	1.04765	1.0179	0.993521	1.00282	1.22879	1.00293	0.641736	0.532705	0.952824	0.987092
M170	R43	68.9538	22.6584	5.45574	5.03851	2.19368	48.3099	27.4915	84.2445	4.36154	25.6522	7.82754	5.48657	71.1823	130.025	39.8239	18.86	5.33967	5.14861	2.28743	49.3596	28.0122	84.3598	5.168	27.1066	5.02329	3.12848	67.719	128.23	0.577544	0.83236	0.978724	1.02185	1.04274	1.02173	1.01894	1.00137	1.1849	1.0567	0.641746	0.570207	0.951346	0.986195
M171	R44	65.2005	22.6843	5.39913	5.08768	2.34151	51.2774	27.1931	83.6886	4.55861	25.8	7.74301	5.40178	71.1823	131.871	38.373	19.3517	5.18219	5.21578	2.39544	50.9748	27.1321	84.2493	5.39971	26.3495	5.00693	3.09435	67.8707	128.93	0.588538	0.853085	0.959821	1.02518	1.02303	0.9941	0.997755	1.0067	1.18451	1.0213	0.646639	0.57284	0.953478	0.9777
M172	R45	64.4831	21.9465	5.37648	5.08807	2.38974	52.1212	26.4551	83.7234	4.6243	25.3988	7.86981	5.78808	71.3068	130.486	37.3507	17.207	5.02558	5.19241	2.44894	52.3509	26.5722	83.2268	5.51038	25.9824	5.10102	3.16058	67.5673	128.51	0.579233	0.784042	0.934735	1.02051	1.02477	1.00441	1.00443	0.994069	1.19161	1.02298	0.648175	0.546049	0.947558	0.984854
M173	R46	64.1991	22.2442	5.45574	5.19194	2.3721	50.1796	26.909	83.7407	4.55314	25.7261	7.81962	5.81216	71.1823	132.794	37.6793	18.4341	5.24449	5.10496	2.33914	51.1239	25.8861	83.061	5.35648	26.166	5.03556	3.17586	68.9326	129.491	0.586914	0.828714	0.961279	0.983248	0.986103	1.01882	0.961984	0.991883	1.17644	1.0171	0.643966	0.546417	0.968396	0.975124
M174	R47	66.1647	22.0371	5.39913	5.37502	2.4539	49.7176	27.0836	84.0795	4.58872	25.9372	7.79056	5.76924	71.5559	130.332	38.6042	20.024	5.43484	5.24507	2.38625	50.4532	26.5996	84.1249	5.54669	26.2119	4.95784	3.02303	68.0224	128.37	0.583456	0.908647	1.00661	0.975823	0.972431	1.01479	0.98213	1.00054	1.20877	1.01059	0.636391	0.523992	0.950619	0.984942
M175	R48	66.1972	23.1762	5.56896	5.35156	2.40192	49.5537	26.2059	83.6539	4.59693	25.5994	7.84075	5.61848	71.5559	132.179	38.0201	19.5697	5.57761	5.15737	2.33191	50.2677	25.747	83.4755	5.43257	25.8907	4.98648	3.13511	69.6911	129.631	0.574346	0.844391	1.00155	0.963713	0.970854	1.01441	0.98249	0.997868	1.18178	1.01138	0.635969	0.557999	0.97394	0.980724
M176	R49	65.8505	22.7361	5.47838	5.16215	2.38038	50.7075	26.1884	83.6625	4.36154	25.3671	7.81169	5.77866	70.9332	131.256	36.9289	18.7937	5.41158	5.08241	2.33038	51.7495	26.1825	82.9366	5.35303	26.2463	5.00693	2.89058	68.3258	129.211	0.560798	0.826604	0.987805	0.984553	0.978997	1.02055	0.999773	0.991323	1.22732	1.03466	0.640953	0.500217	0.963241	0.98442
M177	R50	67.122	22.8208	5.3878	5.42168	2.51353	50.2975	27.2693	83.8276	4.65715	26.3912	7.77999	5.5452	70.186	130.178	37.5034	18.9697	5.23584	5.11765	2.41675	52.6784	26.069	83.434	5.31498	25.971	5.00693	3.11473	67.5673	129.07	0.558735	0.831245	0.971794	0.943923	0.961495	1.04734	0.955984	0.995305	1.14125	0.984076	0.643565	0.561698	0.962689	0.991488
M178	R51	66.017	23.3609	5.39913	5.44013	2.52758	50.3755	27.4407	84.1403	4.53398	26.2751	7.81698	5.86346	71.4313	132.025	37.4359	19.4167	5.34918	5.19842	2.42482	51.7495	26.2703	83.738	5.23198	26.2577	5.01511	2.94662	67.8707	128.37	0.567065	0.831165	0.99075	0.955569	0.959344	1.02727	0.957346	0.995219	1.15395	0.99934	0.641567	0.502539	0.950153	0.972315
M179	R52	65.688	23.5127	5.43309	5.30978	2.48434	52.0552	27.8042	84.2098	4.54082	26.1167	7.77735	5.36304	71.5559	132.757	36.0232	19.2716	5.44003	4.87216	2.19312	50.9713	26.7899	83.9729	5.48099	26.9231	4.9333	2.97718	68.9326	130.051	0.548398	0.819627	1.00128	0.917583	0.882777	0.979178	0.96352	0.997188	1.20705	1.03088	0.634316	0.55513	0.963339	0.979623
M180	R53	66.7485	23.1679	5.58029	5.33495	2.52664	51.6613	26.7455	83.9579	4.66947	25.6522	7.84075	5.87288	70.5596	129.871	39.4196	19.1328	5.21594	5.19091	2.4022	51.4254	27.0955	83.9315	5.33573	26.5904	4.95784	3.00775	67.2639	128.51	0.590568	0.825833	0.934708	0.973001	0.950749	0.995434	1.01308	0.999686	1.14269	1.03658	0.632317	0.512142	0.953292	0.989521
M181	R54	65.221	24.1829	5.54632	5.7425	2.64575	49.1338	26.909	84.0187	4.87338	25.5466	7.76942	5.58079	71.5559	132.794	38.0688	20.3789	5.43484	5.51325	2.51951	50.0147	26.2483	83.4479	5.52767	26.3495	4.93739	3.01794	68.3258	128.79	0.583689	0.842699	0.979901	0.960078	0.952286	1.01793	0.975448	0.993206	1.13426	1.03143	0.635489	0.540772	0.954859	0.969847
M182	N127	66.9654	23.1597	5.51235	5.39782	2.40083	48.3459	28.1058	84.1229	4.66673	26.0006	7.79056	5.51929	71.0577	133.256	37.2685	18.376	5.24968	5.53003	2.44574	48.3856	28.2665	84.4427	5.24582	27.8294	4.99057	3.0536	68.4775	130.752	0.556534	0.79345	0.952349	1.02449	1.01871	1.00082	1.00572	1.0038	1.12409	1.07034	0.640592	0.553259	0.963688	0.98121
M183	R55	65.3738	22.762	5.43309	5.13922	2.3234	50.3195	27.3804	84.2358	4.51071	26.3701	7.89359	5.59022	71.5559	132.794	36.4181	17.5372	5.06712	5.04394	2.26493	50.6247	27.6188	84.6224	5.38069	27.0149	5.03556	3.09435	67.5673	130.051	0.557075	0.770462	0.932639	0.981462	0.974833	1.00607	1.00871	1.00459	1.19287	1.02445	0.637931	0.55353	0.944259	0.979345
M184	N128	63.7921	21.9724	5.43309	5.52133	2.53632	49.4957	27.2693	83.871	4.77348	25.8844	7.72715	5.39235	70.8087	132.333	37.1317	17.6818	5.01607	5.53862	2.52176	49.7565	25.8915	84.1111	5.71961	26.3725	4.94148	2.91605	67.2639	128.37	0.582073	0.804725	0.923243	1.00313	0.994258	1.00527	0.949475	1.00286	1.19821	1.01885	0.639495	0.540775	0.949939	0.970053
M185	R56	62.6477	22.0889	5.38574	5.36711	2.48403	50.4075	26.2757	83.6712	4.91033	25.6627	7.79056	5.57137	70.8087	131.256	35.7809	17.0998	5.09538	5.24073	2.31155	48.831	26.8174	84.0973	5.5173	26.6822	5.03147	3.03831	67.4156	127.669	0.571145	0.774133	0.946086	0.976452	0.930565	0.968724	1.02061	1.00509	1.12361	1.03973	0.645843	0.545344	0.952081	0.972676
M186	R57	66.0179	22.9043	5.3878	4.95666	2.27048	52.0792	26.663	83.5409	4.58188	25.4727	7.79848	5.48657	71.4313	131.871	37.0708	17.8947	5.28256	5.01977	2.29419	51.2313	26.3343	83.3373	5.38069	26.3839	5.03966	3.00265	68.1741	128.51	0.561527	0.78128	0.980466	1.01273	1.01044	0.983719	0.987673	0.997563	1.17434	1.03577	0.646235	0.547273	0.9544	0.974512
M187	N129	65.493	22.8808	5.31987	5.44883	2.57956	51.3913	26.6567	83.2543	4.60925	26.085	7.82226	5.51484	70.4351	129.409	38.4825	18.5477	5.21594	5.24974	2.40971	50.8535	27.0735	83.738	5.41701	26.4757	5.09693	2.89058	66.9605	128.65	0.587582	0.810622	0.980463	0.963461	0.934155	0.989534	1.01564	1.00581	1.17525	1.01498	0.651593	0.524146	0.95067	0.994134
M189	R59	64.4746	21.2476	5.08209	5.4831	2.54584	50.2096	27.2376	83.6452	4.59556	25.99	7.82754	5.53997	69.1897	128.178	36.8031	16.9436	4.96848	5.2671	2.40577	50.4844	26.0379	83.3511	5.23371	26.2348	5.03966	2.86001	65.7469	126.408	0.570815	0.797436	0.977644	0.960605	0.944979	1.00547	0.955956	0.996485	1.13886	1.00942	0.643836	0.516251	0.950241	0.986189
M190	N130	65.3699	22.8667	5.43309	5.45556	2.63076	53.161	26.0948	83.2196	4.83096	25.6522	7.75621	5.2416	69.9369	129.717	36.5435	18.0114	5.0351	5.53929	2.57074	50.6629	25.7744	83.2337	5.82163	26.2004	4.99466	2.92624	66.202	128.51	0.559026	0.78767	0.926747	1.01535	0.977187	0.953007	0.987725	1.00017	1.20507	1.02137	0.643956	0.558272	0.946596	0.990695
M191	R60	64.2255	24.0692	5.50103	5.11694	2.22771	48.1739	27.4852	84.2098	4.5942	26.4334	7.75357	5.26045	71.6804	135.256	36.9492	18.1502	5.06366	4.73609	1.96704	48.2036	26.8942	84.2078	5.54151	26.4528	4.99057	2.83454	68.9326	133.134	0.575304	0.754083	0.920492	0.925572	0.882987	1.00062	0.978499	0.999977	1.2062	1.00073	0.643647	0.538841	0.961666	0.984312
M192	R61	65.2691	22.9561	5.30855	5.44053	2.49136	49.6457	26.7249	83.4801	4.61746	25.5677	7.82754	5.85403	69.6879	130.486	37.6002	18.9396	5.22863	5.05164	2.27054	49.4809	26.9729	83.0333	5.29423	26.3725	5.02738	2.89567	66.9605	127.109	0.57608	0.825036	0.984945	0.928521	0.911364	0.996681	1.00928	0.994648	1.14657	1.03148	0.642268	0.494646	0.960863	0.974115
M193	R62	66.7497	23.4739	5.58029	5.26035	2.38631	49.5697	27.1503	83.9926	4.43681	26.9191	7.80905	5.39235	70.8087	130.64	38.2148	20.5776	5.40629	5.19809	2.35002	50.1759	26.8137	83.6828	5.25273	26.2807	5.0642	3.16567	67.5673	128.51	0.572509	0.876618	0.968819	0.988164	0.984795	1.01223	0.987604	0.996311	1.1839	0.976284	0.648504	0.587067	0.954224	0.983694
M194	N131	62.6664	21.976	5.48971	5.1433	2.39708	51.4673	26.9725	83.6973	4.768	25.6522	7.75093	5.59964	71.1823	132.025	36.1946	18.207	5.25401	5.07426	2.34646	51.6663	25.9208	83.0195	5.6712	26.2463	4.94966	3.00775	67.1122	128.65	0.577577	0.828496	0.957065	0.986576	0.978882	1.00387	0.961009	0.991902	1.18943	1.02316	0.638589	0.537133	0.942822	0.974437
M195	R63	65.3522	22.7361	5.29722	5.15951	2.37928	50.7495	26.7138	83.8884	4.69547	25.7261	7.70866	5.19449	70.5596	130.025	38.0444	17.7966	5.14845	5.30915	2.41496	50.1655	26.5356	83.7933	5.61586	26.3725	5.04784	2.93643	66.5054	126.268	0.582145	0.782748	0.971915	1.029	1.015	0.988492	0.99333	0.998867	1.19602	1.02513	0.654827	0.565297	0.942542	0.971106
M196	R64	66.1214	22.6067	5.6369	5.31149	2.49979	51.3993	27.2757	83.6365	4.65304	26.0745	7.83811	5.6279	70.5596	131.563	37.4603	19.3142	5.37774	5.28979	2.4724	51.5987	27.0754	82.5635	5.48271	26.4413	4.98648	2.82436	66.8088	128.51	0.566538	0.85436	0.954024	0.995915	0.98904	1.00388	0.992656	0.987171	1.17831	1.01407	0.636183	0.501848	0.946842	0.976791
M197	R65	65.4677	22.982	5.25193	4.96299	2.15154	48.9718	26.6662	83.6973	4.62157	25.7155	7.74565	5.23218	71.0577	131.871	38.0688	18.6719	5.07317	5.07693	2.29597	50.422	26.2575	83.6648	5.22334	25.6991	5.02329	2.83964	66.202	127.949	0.581489	0.812457	0.965963	1.02296	1.06713	1.02961	0.984674	0.999612	1.13021	0.999361	0.648531	0.542726	0.931665	0.970261
M198	R66	67.4034	22.7726	5.30855	5.28434	2.4603	51.0754	26.7201	83.9579	4.7201	25.9267	7.87509	6.0262	70.0615	131.717	38.8841	19.7259	5.43484	5.24523	2.52711	53.3387	25.1981	82.6326	5.52249	25.5236	5.06011	2.98737	66.9605	129.211	0.576887	0.866213	1.02379	0.9926	1.02715	1.04431	0.943037	0.984215	1.16999	0.984452	0.642546	0.495731	0.955739	0.98097
M199	R67	66.3055	24.82	5.60293	5.24598	2.39021	49.8616	27.309	84.036	4.80359	26.6235	7.78615	5.55253	71.3068	132.333	38.7083	20.5776	5.37774	5.26284	2.39807	50.3856	26.3032	83.5584	5.60549	26.2692	5.05193	3.01794	69.236	129.631	0.583787	0.829075	0.959807	1.00321	1.00329	1.01051	0.963171	0.994316	1.16694	0.986693	0.648835	0.543525	0.970959	0.979584
M200	N132	65.0769	22.0513	5.25353	5.23122	2.39567	50.4995	26.5249	83.1414	4.83233	26.2223	7.86981	5.61848	70.6841	131.256	37.4116	18.6045	5.34918	5.14702	2.36213	51.0181	26.2575	83.5999	5.8078	26.2692	5.03025	3.11116	67.5673	128.37	0.574882	0.843691	1.01821	0.983905	0.985998	1.01027	0.989918	1.00551	1.20186	1.00179	0.639183	0.553737	0.955905	0.978014
M201	N133	66.3055	22.8785	5.41045	5.18258	2.41581	51.2874	27.1455	83.8797	4.58872	25.4938	7.82754	5.85403	71.1823	132.487	36.9492	17.696	5.28256	5.35688	2.46095	50.675	26.9747	84.0973	5.45678	25.6612	5.01511	3.15039	67.8707	128.51	0.557256	0.773477	0.976363	1.03363	1.01868	0.98806	0.993709	1.00259	1.18917	1.00657	0.640701	0.538157	0.953478	0.969984
M202	N134	65.1572	23.1503	5.30855	5.22595	2.45359	51.5733	27.1281	83.6104	4.67357	25.6627	7.85924	5.8823	70.9332	131.871	35.9026	18.0496	5.32409	5.1446	2.38606	51.6351	26.6783	84.0558	5.50519	26.1774	4.98239	3.06379	67.8707	128.79	0.551015	0.779669	1.00293	0.984434	0.972478	1.0012	0.983422	1.00533	1.17794	1.02006	0.633952	0.520848	0.956826	0.976637
M203	N135	68.6151	25.2212	5.42177	5.21711	2.38834	50.2376	27.2566	84.1055	4.75706	25.9583	7.8566	5.83414	71.0577	132.025	40.0632	18.8174	5.20642	5.04205	2.29081	50.7322	26.3179	83.2544	5.45505	25.8333	5.07238	2.86511	66.8088	127.809	0.583883	0.746094	0.96028	0.966444	0.959164	1.00985	0.965559	0.98988	1.14673	0.995183	0.64562	0.491093	0.940204	0.968069
M204	N136	64.8674	23.4739	5.08209	5.39558	2.5179	50.7135	26.817	83.8884	4.61336	25.6733	7.85924	5.59022	71.0577	133.717	37.4116	19.0871	5.20642	5.35246	2.44021	50.3249	26.2483	82.909	5.43776	25.8907	5.06829	3.03628	67.4156	128.93	0.57674	0.813122	1.02446	0.992007	0.969144	0.992338	0.978796	0.988325	1.1787	1.00847	0.644883	0.543141	0.948744	0.964199
M205	N137	63.9221	20.924	5.16135	5.09704	2.3017	49.8076	27.4011	83.7581	4.62704	26.8558	7.75093	5.38293	70.4351	132.025	37.9836	19.9388	5.46339	5.08441	2.29106	50.6819	26.5155	83.3373	5.41701	26.5789	4.99875	2.98228	67.8707	128.51	0.594216	0.952915	1.05852	0.997523	0.995377	1.01755	0.967681	0.994976	1.17073	0.989693	0.644922	0.554025	0.963592	0.973376
M206	N138	65.2171	24.1575	5.63072	5.50077	2.5997	51.0874	26.7725	84.149	4.62567	26.0217	7.75621	5.60906	71.3068	131.409	36.9654	17.9893	5.23497	5.17739	2.32544	49.9506	26.6289	83.586	5.30288	26.2119	5.08874	3.17586	68.0224	128.51	0.566805	0.744669	0.929716	0.941213	0.894503	0.977747	0.994636	0.99331	1.1464	1.00731	0.656086	0.566202	0.95394	0.977935
M207	N139	66.2051	23.2715	5.44956	5.06606	2.27392	50.7075	26.5614	83.6625	4.63388	25.7683	7.8566	5.53503	70.6841	133.717	37.8619	19.4704	5.36822	5.03512	2.30639	51.2452	26.5155	83.452	5.41009	26.1235	5.12147	3.09435	67.4156	129.491	0.571888	0.836663	0.985073	0.993893	1.01428	1.0106	0.99827	0.997484	1.16751	1.01379	0.651868	0.559049	0.953759	0.968391
M208	N140	65.038	22.076	5.21797	5.25771	2.41581	50.2376	26.7344	83.4541	4.80906	25.441	7.8566	5.52426	71.1823	132.179	37.7726	18.2448	5.25612	5.35093	2.43826	50.5831	26.4551	83.3511	5.60894	26.6019	5.08056	2.99247	67.1122	128.51	0.580778	0.826457	1.00731	1.01773	1.00929	1.00688	0.989552	0.998766	1.16633	1.04563	0.646662	0.541695	0.942822	0.972243
M209	N141	68.4013	22.3737	5.30855	5.33192	2.43048	50.5095	27.4201	83.9839	4.61609	26.2434	7.83283	6.08959	70.5596	132.948	37.7037	19.6123	5.53953	5.00633	2.26754	49.6715	26.2886	83.3788	5.34265	26.1445	5.04784	2.82945	66.6571	128.65	0.551213	0.876581	1.04351	0.938937	0.932956	0.98341	0.958734	0.992794	1.1574	0.996233	0.644446	0.464637	0.944692	0.967671
M210	N142	66.8689	23.8895	5.535	5.36988	2.55833	51.9193	26.8217	83.8276	4.68315	25.6099	7.7932	5.3264	71.4313	131.409	38.2026	20.0224	5.33361	5.13551	2.37583	51.4462	26.4825	84.0558	5.45159	26.1545	5.02738	2.99247	68.3258	128.79	0.571306	0.838127	0.963615	0.956354	0.928665	0.990889	0.987354	1.00272	1.16409	1.02126	0.645099	0.561818	0.956524	0.980068
M211	N143	65.2739	23.202	5.50103	5.41127	2.51696	51.3294	26.7376	83.7755	4.55724	25.8	7.81169	5.46668	70.9332	132.025	37.3873	18.8174	5.31111	5.32751	2.44969	50.6559	26.1806	83.2959	5.35994	26.0971	5.00693	2.93643	67.1122	127.949	0.572775	0.811023	0.965476	0.984521	0.97327	0.98688	0.979169	0.994275	1.17614	1.01152	0.640953	0.53715	0.946132	0.96913
M212	N144	64.8646	22.995	5.46706	5.44317	2.55786	50.9454	26.144	83.9231	4.89391	25.5888	7.81962	5.77866	70.3105	130.948	36.6538	18.3631	5.3414	5.34053	2.45747	50.7356	25.6061	83.1439	5.50174	25.9939	5.12556	3.07397	67.2639	128.23	0.565081	0.798573	0.977014	0.981143	0.960754	0.995882	0.979427	0.990715	1.1242	1.01583	0.655475	0.531953	0.956669	0.979242
M213	N145	65.0922	23.105	5.50103	4.99937	2.28953	50.9394	27.117	84.1055	4.47513	25.9161	7.87774	5.6279	70.6841	131.256	36.5597	18.7012	5.43311	4.99841	2.31221	51.8656	26.4148	83.4617	5.38761	26.2922	5.08056	2.94152	66.8088	128.51	0.561661	0.809404	0.987654	0.999808	1.00991	1.01818	0.974108	0.992345	1.2039	1.01451	0.644927	0.522668	0.945174	0.979081
M214	R68	63.3263	21.6014	5.24679	5.20354	2.36321	49.7916	27.0027	84.1055	4.70094	26.0111	7.69809	5.01547	71.3068	132.333	36.8363	18.2057	5.11816	5.07226	2.23028	49.032	27.0424	83.7657	5.51211	26.7166	4.98239	2.90077	67.4156	128.79	0.581691	0.842803	0.975486	0.97477	0.943752	0.984744	1.00147	0.995959	1.17255	1.02712	0.647223	0.578364	0.94543	0.97323
M215	R69	63.8896	22.0501	5.48971	5.31175	2.52102	51.8913	26.1884	83.5323	5.10878	26.0639	7.89359	5.19449	70.8087	130.025	36.7027	17.0652	5.1995	5.03145	2.39948	53.3405	24.8047	83.2959	5.93057	25.8792	4.97011	2.83454	66.9605	127.809	0.57447	0.773929	0.947136	0.94723	0.951788	1.02793	0.947163	0.99717	1.16086	0.992912	0.629639	0.545683	0.945654	0.982962
M216	R144	62.369	22.0242	5.48971	5.67067	2.67197	50.4955	26.6662	83.4975	4.88159	25.7472	7.77265	5.53368	71.3068	133.717	35.386	18.6896	5.37774	5.36966	2.47692	51.1932	25.8769	82.8675	5.55015	26.2119	4.95784	3.02813	68.1741	129.211	0.567366	0.848595	0.979603	0.946919	0.927001	1.01382	0.970402	0.992455	1.13695	1.01805	0.637857	0.547217	0.956067	0.966295
M217	R70	67.3997	25.1565	5.62558	5.06857	2.27142	49.8316	27.2614	84.0708	4.52303	26.7396	7.78527	6.21207	71.9295	133.717	36.7788	20.1517	5.55857	5.18666	2.29775	49.1152	26.2264	83.3097	5.334	27.2672	4.98648	3.0536	69.0843	129.07	0.545681	0.801056	0.988089	1.0233	1.01159	0.985623	0.962034	0.990947	1.1793	1.01973	0.640501	0.491559	0.960445	0.965247
M218	N146	64.4132	22.4211	5.33874	5.45292	2.51946	50.0336	26.682	83.6886	4.82685	25.3354	7.84339	5.40178	70.6841	130.794	37.6185	19.1313	5.26352	5.33569	2.50121	51.6507	26.5612	83.4202	5.52249	25.7415	4.99875	2.96699	67.4156	128.93	0.584018	0.853269	0.985912	0.978501	0.992754	1.03232	0.995472	0.996793	1.14412	1.01603	0.63732	0.549263	0.953759	0.985751
M219	R71	66.3164	23.548	5.47427	4.97656	2.27657	51.0594	25.4504	83.1327	4.57914	25.3565	7.76414	5.57137	71.5559	132.948	38.2778	20.5208	5.27564	4.87449	2.20607	51.0181	25.5622	81.6654	5.16454	25.5236	4.98648	2.96699	67.8707	129.631	0.577201	0.871447	0.963716	0.97949	0.969031	0.999192	1.00439	0.98235	1.12784	1.00659	0.642244	0.532543	0.948499	0.975049
M220	R72	68.5899	22.9561	5.43215	5.5444	2.48434	48.1919	27.9629	83.7147	4.31912	26.3807	7.92529	5.52191	70.8087	130.948	39.5656	19.6123	5.3587	5.57484	2.47108	48.3735	27.9994	84.0697	5.18184	27.4164	5.0642	3.14529	68.6292	128.37	0.576843	0.85434	0.986479	1.00549	0.994664	1.00377	1.0013	1.00424	1.19974	1.03926	0.638993	0.569603	0.96922	0.980312
M221	N147	65.3994	22.5266	5.27458	5.43499	2.50775	50.7895	26.9741	84.0708	4.716	25.8105	7.79848	5.61848	70.9332	130.794	39.6292	20.5008	5.16402	5.3568	2.47878	50.9627	25.9044	82.7708	5.49482	25.7186	4.96193	2.93643	66.6571	127.809	0.605956	0.91007	0.97904	0.985612	0.988445	1.00341	0.960342	0.984537	1.16514	0.996437	0.636269	0.522637	0.939716	0.97718
M222	N148	65.6772	22.3866	5.26326	5.46281	2.46358	49.7216	27.1043	83.7407	4.73105	26.1589	7.75621	5.46773	70.5596	130.948	38.3811	19.315	5.28467	5.46269	2.37658	47.8951	25.6317	82.7432	5.47926	26.2004	4.96602	2.83454	67.1122	127.389	0.58439	0.862793	1.00407	0.999978	0.964687	0.963265	0.945672	0.988087	1.15815	1.00158	0.640264	0.518413	0.951142	0.972821
M223	R73	65.0488	24.121	5.46706	5.25666	2.35165	49.7117	26.3805	83.4454	4.56682	25.5888	7.81698	5.44889	71.3068	132.487	37.6185	19.2007	5.22545	5.0831	2.23375	48.9211	25.2383	82.8399	5.2389	26.2233	5.00693	2.84983	67.1122	127.809	0.578311	0.796014	0.955807	0.966984	0.949864	0.984097	0.956705	0.992744	1.14716	1.0248	0.64052	0.523011	0.941175	0.964696
M224	N149	68.1256	23.6939	5.24061	5.47625	2.49917	49.3177	26.9154	83.7407	4.77348	26.5918	7.80641	5.95768	71.8049	132.64	39.83	21.0461	5.31803	5.17698	2.34721	50.3076	25.9208	83.2821	5.35303	26.8772	5.03556	2.84473	66.9605	127.949	0.584656	0.888248	1.01477	0.945351	0.939196	1.02007	0.963049	0.994523	1.12141	1.01073	0.645055	0.47749	0.932533	0.964633
M225	R74	68.7025	26.5685	5.81806	5.23623	2.38849	49.9336	26.49	83.9144	4.56135	26.1378	7.84868	6.03776	71.5559	131.563	39.1924	19.9246	5.46339	5.12391	2.32487	50.6525	25.9044	83.1024	5.39626	26.4298	5.0642	3.08416	69.0843	128.51	0.570465	0.749935	0.93904	0.978549	0.973364	1.0144	0.977892	0.990323	1.18304	1.01117	0.64523	0.510812	0.96546	0.976791
M226	N150	62.1406	21.8301	5.23341	5.45002	2.49168	49.4757	27.2757	83.5931	4.49566	26.3173	7.75357	5.39235	71.0577	131.563	35.8417	16.9578	5.13028	5.47829	2.58304	51.6161	26.1477	83.3097	5.42046	26.3151	4.92511	2.88039	66.6571	129.07	0.576785	0.77681	0.980294	1.00519	1.03667	1.04326	0.958646	0.99661	1.20571	0.999916	0.635206	0.534162	0.93807	0.981052
M227	N151	65.3413	22.4254	5.11606	5.41351	2.49324	50.1716	26.9836	83.6886	4.52851	26.0428	7.86189	5.18402	69.3143	130.317	37.2412	17.7102	5.08269	5.56115	2.59101	50.8188	25.9556	82.8952	5.56399	25.8448	4.96193	3.00265	65.8986	127.949	0.569949	0.789735	0.993477	1.02727	1.03922	1.0129	0.961902	0.990519	1.22866	0.992396	0.631138	0.579213	0.950722	0.98183
M228	N152	65.2438	22.8137	5.48971	5.51276	2.57316	50.3895	27.2519	84.1837	4.50113	26.254	7.80377	5.64466	71.4313	133.717	36.5597	17.9799	5.27304	5.49433	2.48804	49.9766	27.165	83.8209	5.33055	26.6593	4.98239	3.02813	68.0224	130.051	0.560355	0.788116	0.960533	0.996656	0.96692	0.991804	0.996813	0.995691	1.18427	1.01544	0.638459	0.536459	0.952277	0.972583
M229	N153	67.4708	24.0692	5.55764	5.45068	2.51103	49.8216	27.1455	83.7668	4.49977	25.8316	7.89359	5.63733	71.3068	132.794	37.4346	17.8758	5.15037	5.46194	2.48797	50.0268	26.9638	83.9868	5.39971	26.143	5.19101	3.15039	67.719	129.491	0.554827	0.742681	0.926719	1.00207	0.990817	1.00412	0.993304	1.00263	1.2	1.01205	0.657624	0.558844	0.949685	0.975124
M230	N154	66.7497	21.4547	5.0368	5.24493	2.42252	50.5755	26.7551	83.402	4.75842	25.9583	7.93057	5.63733	69.4388	132.025	36.9337	16.9326	5.01434	5.02044	2.20213	49.136	26.4569	84.0835	5.54842	26.4528	5.09693	3.00775	66.0503	128.37	0.553316	0.789225	0.995539	0.957199	0.909022	0.971538	0.988857	1.00817	1.16602	1.01905	0.642693	0.533542	0.951202	0.972315
M231	N155	64.0955	22.8267	5.37648	5.40072	2.44578	49.0698	27.0281	83.871	4.52987	25.8739	7.80905	5.26045	71.1823	132.025	36.3589	20.3931	5.50146	5.14502	2.2894	49.4514	26.9546	83.6413	5.12304	27.0722	4.90875	2.84983	67.719	129.631	0.567262	0.893387	1.02325	0.952653	0.936061	1.00778	0.997282	0.997261	1.13095	1.04632	0.628598	0.541746	0.951346	0.981867
M232	N156	65.1761	21.9724	5.26326	5.29	2.3401	48.1859	26.7868	83.9926	4.48745	25.8739	7.98605	5.48657	71.3068	130.178	39.2127	17.554	5.1398	5.39193	2.36926	48.3648	26.8046	83.7933	4.93629	26.4757	5.22374	3.22171	66.9605	127.249	0.601642	0.798911	0.976543	1.01927	1.01246	1.00371	1.00066	0.997627	1.10002	1.02326	0.654108	0.587198	0.939048	0.977494
M233	N157	66.3005	22.3922	5.36928	5.469	2.41768	48.4379	27.4487	84.0621	4.37796	26.8241	7.70866	5.47296	71.6804	133.256	39.2979	18.7038	5.27304	5.41354	2.38972	48.6074	27.412	84.5533	5.04004	26.338	5.17056	3.27774	67.5673	127.949	0.592724	0.835282	0.982077	0.989859	0.988433	1.0035	0.998665	1.00584	1.15123	0.98188	0.670747	0.598898	0.942619	0.960178
M234	N158	65.8589	21.7136	5.39913	5.37779	2.41253	48.8258	27.3328	84.0534	4.64073	26.3595	7.77735	5.53368	70.8087	132.179	38.8324	19.1498	5.33035	5.12499	2.2802	49.7322	27.1138	84.0835	5.085	26.9002	5.10102	3.0536	67.8744	128.869	0.589629	0.881926	0.987262	0.952992	0.945149	1.01856	0.991987	1.00036	1.09573	1.02051	0.655881	0.55182	0.95856	0.974956
M236	N160	66.3489	22.4643	5.39913	5.60147	2.41753	46.1703	26.6932	83.4541	4.35196	26.0111	7.83283	5.39654	69.9369	131.409	37.6915	19.0019	5.26352	5.38809	2.30554	47.0892	25.3628	82.8122	5.02621	25.6842	5.00979	3.02507	66.5054	127.389	0.56808	0.845873	0.974885	0.961906	0.953677	1.0199	0.95016	0.992309	1.15493	0.98743	0.639589	0.560557	0.950934	0.969404
M237	N161	66.1322	22.4125	5.2859	5.54729	2.39146	46.2143	26.2186	83.3412	4.4286	25.6627	7.7932	5.55253	70.5596	131.563	38.2057	18.7535	5.33015	5.26534	2.2238	46.6681	25.4506	82.757	4.99508	25.9021	5.01511	2.96699	66.8088	128.51	0.577716	0.836743	1.00837	0.949173	0.929894	1.00982	0.970708	0.99299	1.12791	1.00933	0.643524	0.53435	0.946842	0.976791
M238	N162	65.1572	23.0208	5.37648	5.45147	2.52524	50.1676	27.1693	83.9405	4.81453	26.1906	7.70602	5.4112	70.186	130.178	38.7989	18.7401	5.2466	5.24407	2.4113	50.9713	25.6043	83.0195	5.50692	26.1258	5.07238	2.95171	66.0503	128.23	0.595467	0.81405	0.975844	0.961954	0.954882	1.01602	0.942397	0.989028	1.14381	0.997526	0.658236	0.545482	0.941075	0.985029
M239	R75	64.5258	22.516	5.54632	5.49747	2.4603	48.4679	27.1979	83.9926	4.61746	25.9795	7.81962	5.57137	70.5596	130.332	37.9836	17.8947	5.13028	5.31438	2.35976	49.5	26.6911	83.738	5.40663	26.1201	5.06829	3.02813	66.8088	128.65	0.588657	0.794753	0.924988	0.966696	0.959133	1.02129	0.981367	0.996969	1.17091	1.00541	0.648151	0.543515	0.946842	0.987092
M240	R76	65.2571	22.3219	5.60293	4.99528	2.29702	51.2454	26.9424	84.0621	4.56819	26.0217	7.85924	5.61848	69.6879	132.333	39.1762	19.3852	5.25401	4.9521	2.24652	50.9783	26.2593	83.4893	5.37896	26.2577	5.04784	2.90994	66.8088	130.332	0.600336	0.868439	0.937725	0.991355	0.978013	0.994788	0.974648	0.993186	1.17748	1.00907	0.64228	0.517923	0.958686	0.984879
M241	R77	70.5808	25.7036	5.74189	5.57682	2.58174	50.4495	26.736	83.8189	4.61746	25.99	7.80641	5.45831	70.4351	130.332	37.9525	19.8253	5.33015	5.11957	2.36007	51.3561	25.6756	83.3235	5.15417	25.8907	4.94557	2.86511	67.1122	128.089	0.537716	0.771302	0.928291	0.918008	0.914136	1.01797	0.960339	0.99409	1.11623	0.996177	0.633527	0.524908	0.952824	0.982791
M242	N163	66.1936	23.8104	5.43309	5.40929	2.49589	50.0796	27.0757	83.8015	4.56819	25.9267	7.77471	5.19449	70.5596	130.64	39.2038	18.9439	5.30419	5.14427	2.37142	51.3266	26.5502	83.1715	5.27348	26.4298	5.11329	2.99756	67.2639	126.828	0.59226	0.795613	0.976274	0.951006	0.95013	1.0249	0.980594	0.992482	1.15439	1.01941	0.657683	0.577065	0.953292	0.970822
M243	R78	66.8906	23.4609	5.54632	5.36632	2.45437	49.6737	27.7487	84.1577	4.61062	26.8135	7.85924	5.74097	71.0577	129.563	37.2061	19.3	5.28256	5.11312	2.31265	50.8119	26.9253	83.8624	5.38242	26.2807	4.92511	2.90586	66.8088	128.51	0.556223	0.822646	0.952444	0.952816	0.942257	1.02291	0.970329	0.996492	1.1674	0.980128	0.626665	0.506162	0.940204	0.991872
M245	N164	64.648	21.2562	5.15003	5.42089	2.51806	50.3595	26.9439	83.8971	4.62567	26.1062	7.8566	5.59964	69.1897	130.178	37.4547	18.4522	5.20728	5.22005	2.36797	50.72	26.6143	84.3737	5.3634	26.7281	5.06993	3.17382	65.8986	128.51	0.579365	0.868084	1.01112	0.962951	0.940395	1.00716	0.987765	1.00568	1.15949	1.02382	0.645308	0.56679	0.952433	0.987182
M246	N165	65.883	22.8267	5.55764	5.5842	2.65012	51.0954	27.4487	83.9318	4.56135	26.0745	7.77999	5.53787	69.6879	130.64	37.0587	18.8142	5.18738	5.22053	2.44997	51.9211	26.5027	83.213	5.2683	25.8562	5.04375	2.9619	67.2639	128.51	0.562492	0.824221	0.933379	0.934876	0.924475	1.01616	0.965535	0.991435	1.15499	0.99163	0.648297	0.534844	0.965217	0.983694
M249	R81	66.3705	21.9983	5.44442	5.40191	2.4909	50.1176	27.1662	84.2619	4.73379	25.9583	7.89887	5.84461	71.0577	131.409	36.246	17.0856	5.14931	5.38116	2.50046	51.1395	26.5301	83.3926	5.54324	25.8677	5.02738	2.89058	67.5673	129.07	0.546116	0.776676	0.945797	0.996159	1.00384	1.02039	0.976587	0.989683	1.17099	0.996508	0.636469	0.494572	0.950879	0.9822
M250	R82	65.233	22.6714	5.60796	5.43882	2.52976	50.3915	26.6043	83.8884	4.95413	25.9478	7.7615	5.20391	71.3068	130.178	37.2656	18.1628	5.21594	5.17539	2.40427	51.6039	25.1084	82.5773	5.71097	26.2922	4.9742	2.97209	68.1741	127.389	0.571269	0.801135	0.930094	0.951566	0.950391	1.02406	0.943774	0.984372	1.15277	1.01327	0.640882	0.571126	0.956067	0.97857
M251	N166	65.5157	22.7292	5.43412	5.3451	2.49152	50.8135	26.5995	83.5409	4.64757	26.2328	7.83018	5.496	71.4313	131.563	36.6449	19.1912	5.34918	5.32509	2.49088	51.6698	25.7177	83.1853	5.59165	26.2692	5.01102	3.05869	67.5673	128.79	0.559331	0.844343	0.984369	0.996256	0.999745	1.01685	0.96685	0.995743	1.20313	1.00139	0.639962	0.556531	0.945906	0.978921
M252	N167	66.2405	23.2797	5.46706	5.25442	2.41675	50.3675	26.5551	83.5844	4.4026	25.8422	7.84075	5.59964	70.3105	127.87	38.519	18.4625	5.1969	5.54955	2.62367	51.6802	25.9958	83.6413	5.51384	26.0513	5.01102	3.10454	67.1122	127.389	0.581502	0.793073	0.950584	1.05617	1.08562	1.02606	0.978941	1.00068	1.25241	1.00809	0.6391	0.554418	0.954511	0.996234
M253	R83	65.948	24.3842	5.58029	5.19721	2.33636	49.2437	26.3471	83.5062	4.36154	25.3777	7.7932	5.37351	71.5559	132.179	36.9005	20.276	5.33015	5.21244	2.3382	49.7027	26.596	84.1249	5.7248	26.2348	5.03556	3.01284	68.6292	130.051	0.559539	0.83152	0.955174	1.00293	1.00079	1.00932	1.00944	1.00741	1.31256	1.03378	0.646149	0.560684	0.959099	0.983905
M254	R84	65.2173	22.2054	5.4658	5.42537	2.55443	51.1014	26.89	84.01	4.61883	25.8528	7.83811	5.82577	71.3068	132.025	37.6658	19.1474	5.28785	5.37082	2.51425	51.6213	26.1806	83.3788	5.50174	26.361	4.97829	2.89058	67.2639	128.65	0.577543	0.862287	0.967442	0.989944	0.984271	1.01017	0.973621	0.992486	1.19115	1.01966	0.63514	0.496172	0.943303	0.974437
M255	R145	67.3535	23.2538	5.59161	5.47375	2.5805	51.0934	27.463	84.0621	4.7379	25.9056	7.76942	5.64675	71.1823	130.948	37.9369	19.4089	5.38884	5.08352	2.32281	50.9436	27.1046	83.7519	5.51211	26.2922	4.97011	2.91605	67.4156	127.949	0.563251	0.834653	0.963737	0.92871	0.900141	0.997068	0.986952	0.996309	1.16341	1.01492	0.639702	0.516413	0.947084	0.977102
M256	R85	64.555	23.1867	5.38266	5.13118	2.32059	49.7796	26.7011	83.6365	4.58462	25.7366	7.76678	5.11388	71.3068	132.179	35.8661	18.9877	5.33967	5.21536	2.35894	50.2365	26.5667	83.7242	5.32363	25.971	4.91693	2.75813	66.9605	129.07	0.55559	0.818905	0.992013	1.01641	1.01653	1.00918	0.994967	1.00105	1.16119	1.0091	0.633072	0.539342	0.939048	0.976484
M257	R86	67.0747	24.6776	5.48971	5.30556	2.51618	51.7953	26.3836	83.7234	4.7639	25.2404	7.80641	5.28871	71.8049	133.871	38.3865	19.6265	5.24449	5.3805	2.49736	51.1412	26.0196	83.4893	5.57782	25.8907	5.02329	3.06379	68.0224	130.051	0.572295	0.795318	0.955331	1.01412	0.992518	0.987372	0.986203	0.997205	1.17085	1.02576	0.643483	0.579307	0.947322	0.971465
M258	R87	67.1062	23.7715	5.33119	5.5498	2.49636	48.3339	27.4265	84.3227	4.65031	26.2645	7.85396	5.54311	71.0577	133.102	36.9248	19.7685	5.35447	5.13642	2.29438	49.7201	26.8448	84.3875	5.05215	26.7166	5.00693	2.8753	68.6292	131.873	0.550244	0.831602	1.00437	0.925515	0.919089	1.02868	0.978793	1.00077	1.08641	1.01721	0.637504	0.518716	0.965823	0.990767
M259	R88	63.7173	23.8363	5.69854	5.35472	2.40941	48.8998	27.2011	83.8363	4.23153	26.3807	7.70602	5.48657	72.6767	134.487	37.2899	20.4215	5.54799	5.33035	2.44255	50.4064	26.746	83.5446	5.29423	26.1545	4.87193	2.88549	68.3258	129.911	0.58524	0.856739	0.973581	0.995448	1.01376	1.03081	0.983271	0.996521	1.25114	0.991427	0.632224	0.525918	0.940134	0.965977
M260	R89	67.1506	23.7221	5.51338	4.93649	2.25128	51.2874	26.6328	83.706	4.70505	26.0322	7.92529	5.78808	70.5596	131.871	37.9105	18.9451	5.27304	4.86031	2.20278	51.162	25.8751	83.1991	5.42219	26.3495	5.10102	2.97209	66.0503	127.949	0.56456	0.798628	0.956408	0.984567	0.978457	0.997555	0.971548	0.993945	1.15242	1.01219	0.643638	0.513484	0.936092	0.970261
M261	R90	68.8465	24.272	5.55044	5.2411	2.43329	51.0374	27.0439	84.0708	4.73242	26.2962	7.80112	5.7975	70.6841	133.102	38.2756	20.1092	5.36293	4.90211	2.25355	51.8379	26.499	83.4893	5.4464	25.9595	4.99057	3.03322	67.2639	128.65	0.555956	0.828491	0.966218	0.935321	0.926132	1.01568	0.97985	0.993084	1.15087	0.987195	0.639724	0.523194	0.951612	0.966552
M262	R91	66.2189	22.5549	5.56896	5.10376	2.32044	51.0354	27.6026	84.1403	4.62841	26.1273	7.77735	5.52426	70.4351	130.948	36.9628	17.9115	5.24362	5.27135	2.37123	49.7305	26.7643	84.2769	5.55534	26.4642	5.08056	3.03322	66.9605	127.529	0.558191	0.794129	0.94158	1.03284	1.02189	0.97443	0.969629	1.00162	1.20027	1.0129	0.653251	0.549072	0.95067	0.973891
M263	R92	65.1788	22.5678	5.55764	5.32454	2.40145	49.8316	27.209	83.9752	4.49155	26.2223	7.82754	5.43946	70.5596	131.102	37.8619	18.5619	5.16835	5.18832	2.33154	49.9038	26.6143	82.6188	5.251	26.969	4.98648	2.97718	66.202	125.427	0.580892	0.822493	0.929953	0.974418	0.970887	1.00145	0.978142	0.983847	1.16908	1.02848	0.637042	0.54733	0.938242	0.956715
M264	R93	62.368	21.8171	5.3034	5.54215	2.62405	51.0514	26.8789	83.8189	4.76937	25.3038	7.72451	5.58079	70.8087	133.256	33.6147	16.8584	5.22545	5.24782	2.45804	51.9349	25.2091	82.5635	5.68676	25.4547	4.95784	2.92115	67.4156	128.23	0.538974	0.772717	0.985303	0.946892	0.936735	1.01731	0.937877	0.985023	1.19235	1.00597	0.641832	0.523428	0.952081	0.962281
M265	R94	66.078	22.4384	5.43309	5.55705	2.48793	48.0759	26.6979	83.5757	4.55588	26.1167	7.81433	5.40178	70.6841	131.563	37.2844	18.158	5.24449	5.36648	2.46686	50.5866	25.5219	83.1577	5.31671	25.7645	5.05193	2.94152	66.3537	127.669	0.564248	0.809236	0.965286	0.965706	0.991531	1.05222	0.955953	0.994999	1.167	0.986513	0.646495	0.544547	0.938735	0.9704
M266	R95	65.6338	24.5295	5.82687	5.27906	2.46155	52.1252	26.2694	83.7407	4.98561	25.2299	7.80112	5.55253	70.9332	134.025	36.7301	20.1376	5.56809	5.01843	2.29447	51.162	26.5301	84.0144	5.50865	26.751	5.02329	2.8753	67.2639	128.37	0.559621	0.820954	0.955589	0.950629	0.932124	0.981521	1.00993	1.00327	1.10491	1.06029	0.643919	0.517836	0.948271	0.957803
M267	R96	64.5181	22.922	5.45986	5.39163	2.37304	47.588	26.7249	83.2196	4.14804	25.7261	7.77471	5.3264	70.5596	131.256	37.4238	19.1439	5.18738	5.28837	2.34533	49.0078	26.0215	83.213	4.82562	26.1086	4.97093	2.88039	66.3537	126.548	0.580051	0.835175	0.950095	0.980849	0.988324	1.02983	0.973678	0.999921	1.16335	1.01487	0.639372	0.540777	0.940392	0.964134
M268	R97	65.3935	23.3738	5.36825	5.26865	2.27891	47.0601	26.9678	83.567	4.31912	26.5179	7.83283	5.35467	70.5596	130.178	36.6449	17.7102	5.11124	5.04188	2.18392	48.5104	25.5476	82.4253	5.04523	26.3036	4.90875	2.83454	66.3537	127.529	0.560375	0.757692	0.952125	0.956959	0.958317	1.03082	0.947338	0.986338	1.16812	0.991919	0.62669	0.52936	0.940392	0.979647
M269	N168	66.6402	22.4513	5.41045	5.16531	2.34182	49.7856	27.4852	83.6452	4.51619	26.2328	7.73244	5.46773	70.8087	131.871	36.0459	17.6534	5.16835	5.13242	2.32994	50.5485	27.0827	83.89	5.27867	26.2922	4.96193	2.91605	66.9605	127.949	0.540903	0.786295	0.955253	0.993631	0.994927	1.01532	0.985356	1.00293	1.16883	1.00226	0.641703	0.53332	0.945654	0.970261
M270	N169	65.1897	23.0467	5.3878	5.0567	2.21866	48.3559	27.7931	84.0708	4.67905	26.7607	7.7615	5.97652	70.6841	132.025	36.9226	19.26	5.44869	4.95326	2.26003	51.2989	26.5777	83.213	5.43776	26.166	4.99875	2.93133	68.3258	128.79	0.566387	0.835695	1.0113	0.979544	1.01865	1.06086	0.956269	0.989796	1.16215	0.977775	0.644044	0.490475	0.966636	0.975499
M271	N170	65.3398	22.4125	5.34457	5.46636	2.5716	50.9714	27.1646	83.5323	4.65031	25.8528	7.7932	5.30756	70.5596	131.409	37.1682	18.9294	5.24132	5.32133	2.49802	51.7339	26.3106	83.1301	5.50519	25.8448	4.95375	2.77851	66.9605	128.51	0.568845	0.84459	0.98068	0.973469	0.971386	1.01496	0.968561	0.995185	1.18383	0.999691	0.63565	0.5235	0.948992	0.977935
M272	N171	65.4232	24.587	5.6369	5.2502	2.41784	50.4055	27.3042	84.1142	4.65715	26.085	7.70602	5.42062	71.7742	132.948	37.156	18.6281	5.11362	4.93134	2.2052	50.8032	26.8046	82.9504	5.36167	26.2807	4.94148	2.96445	68.1741	128.93	0.567934	0.757642	0.907169	0.939267	0.912052	1.00789	0.9817	0.986164	1.15128	1.0075	0.641249	0.546883	0.949841	0.969779
M273	N172	67.9503	23.6362	5.46397	5.45701	2.50947	49.7656	26.9455	84.0882	4.71737	25.6099	7.87275	5.85403	70.8087	132.948	38.3243	18.5761	5.16835	4.94041	2.20344	50.1429	26.6911	83.4755	5.17146	25.7645	5.06011	3.11473	66.9605	128.089	0.564005	0.785915	0.945896	0.905334	0.87805	1.00758	0.990559	0.992714	1.09626	1.00603	0.642738	0.532065	0.945654	0.963454
M274	R98	64.583	22.8526	5.58406	5.2324	2.44016	51.1894	27.5884	83.9926	4.57504	26.3173	7.76414	5.26987	71.5559	132.794	36.5962	18.6187	5.25401	5.00216	2.31296	51.8691	27.4633	84.9264	5.41009	26.6478	4.91693	2.89567	68.6292	132.153	0.566655	0.814729	0.940893	0.955997	0.947869	1.01328	0.995466	1.01112	1.18252	1.01256	0.633288	0.549478	0.959099	0.995174
M275	R99	65.5797	23.5903	5.59161	5.07186	2.37913	53.421	27.4868	83.9492	4.54493	25.8	7.82754	5.53368	71.6804	133.256	37.8176	20.4514	5.48454	5.00216	2.28368	51.1291	27.9262	84.4013	5.1559	26.9575	4.94148	2.98228	68.6292	132.714	0.576667	0.866941	0.980853	0.986258	0.95988	0.957097	1.01599	1.00539	1.13443	1.04487	0.631294	0.538932	0.957433	0.995933
M276	R100	65.1759	23.1997	5.35075	5.18508	2.43907	51.8233	26.7884	83.9231	4.9555	25.7261	7.78792	5.65483	70.9332	131.102	37.0465	17.5146	4.99703	5.18749	2.43073	51.9939	25.7946	83.1162	5.48617	26.2119	5.04784	2.90586	66.8088	128.37	0.568408	0.754949	0.933894	1.00046	0.99658	1.00329	0.962901	0.990385	1.10709	1.01888	0.648163	0.513873	0.941855	0.979162
M277	R101	66.2514	22.9691	5.26326	5.51724	2.53663	49.5937	27.4328	83.8276	4.88433	26.0956	7.78263	5.43004	70.8087	130.178	39.5169	19.442	5.22545	5.17272	2.41121	51.7495	26.5887	83.7657	5.55534	26.7396	5.13374	3.09435	66.8088	128.37	0.59647	0.846442	0.992818	0.937555	0.950556	1.04347	0.969229	0.999261	1.13738	1.02468	0.659641	0.569858	0.943512	0.986106
M278	R102	65.818	24.8329	5.63061	5.21184	2.46124	51.8953	26.8043	83.8884	4.56409	25.5783	7.84868	5.54311	71.5559	132.333	37.1195	19.8947	5.34918	5.12224	2.48854	54.2711	25.725	83.0748	5.62624	25.8103	4.9742	2.99247	67.5673	129.07	0.563972	0.801141	0.950018	0.982808	1.01109	1.04578	0.959737	0.990301	1.23272	1.00907	0.633763	0.539854	0.944259	0.975348
M279	R103	64.8646	21.3166	5.3878	5.35578	2.36586	47.954	27.5153	83.9666	4.78443	26.2117	7.76678	5.45831	70.4351	130.64	35.2941	18.1502	5.28256	5.41087	2.47362	50.3804	26.5191	83.434	5.5173	26.0283	4.87193	2.79379	66.6571	128.37	0.544119	0.851458	0.980466	1.01029	1.04555	1.0506	0.963794	0.993658	1.15318	0.993002	0.627278	0.511842	0.946362	0.982621
M280	R104	63.3371	21.9465	5.35384	4.99502	1.98623	43.5388	26.3265	83.4758	4.29174	25.6469	7.79056	5.29813	69.8124	130.025	36.4867	18.3269	5.27198	5.02653	2.03621	45.2227	26.413	83.1715	4.64406	26.338	4.92921	2.99247	66.6571	127.529	0.576072	0.835068	0.984712	1.00631	1.02517	1.03868	1.00329	0.996355	1.08209	1.02695	0.632715	0.564815	0.954803	0.980806
M281	R105	64.6942	23.6915	5.60499	5.55955	2.6395	51.1734	27.055	83.7755	4.60514	25.8105	7.72187	5.2416	71.3068	132.025	36.9478	19.3568	5.26179	5.28837	2.46189	51.4774	26.1459	83.2682	5.42565	26.0627	4.99057	2.98228	67.719	128.51	0.571115	0.817035	0.938769	0.951223	0.932709	1.00594	0.966396	0.993945	1.17817	1.00977	0.64629	0.568963	0.949685	0.973376
M282	R106	65.3364	22.9947	5.59779	5.34747	2.44875	49.7296	26.89	83.3064	4.45734	25.7577	7.83547	5.31698	71.3068	131.871	36.9857	19.3071	5.3587	5.03329	2.22568	49.3596	26.3288	83.3926	5.10748	26.1774	4.94148	2.99756	67.8707	129.07	0.56608	0.839634	0.957289	0.941246	0.908906	0.992558	0.979132	1.00103	1.14586	1.01629	0.630655	0.563771	0.951812	0.978762
M283	R107	67.2382	23.9963	5.44956	5.54861	2.53648	49.2557	27.5963	83.9839	4.3547	25.9689	7.77735	5.59022	71.1823	132.179	38.1296	19.5272	5.1969	5.77994	2.68458	50.292	27.1906	84.1664	5.30807	26.5904	4.97829	2.89567	67.5673	128.51	0.567082	0.813757	0.953636	1.04169	1.05839	1.02104	0.9853	1.00217	1.21893	1.02393	0.640102	0.51799	0.949215	0.972243
M284	R108	65.6201	22.609	5.4825	5.35802	2.42128	49.0498	27.6614	84.0274	4.50798	26.5496	7.7615	5.68444	71.3068	131.563	37.3011	18.9877	5.23497	5.33418	2.42013	50.0164	26.7771	83.7104	5.24236	26.4585	5.01511	3.15039	67.1122	129.911	0.56844	0.839831	0.954851	0.995552	0.999525	1.01971	0.968033	0.996228	1.16291	0.996569	0.646152	0.554213	0.941175	0.987443
M285	N181	65.4003	23.0503	5.47838	5.48337	2.38927	46.8262	28.5471	84.5225	4.41628	27.7004	7.81698	5.41793	71.0577	132.487	37.2493	18.8742	5.2244	5.32475	2.24097	47.3007	28.347	84.8849	5.10056	27.5999	5.01511	3.08926	67.5673	133.695	0.569559	0.818827	0.953638	0.971072	0.937928	1.01013	0.992993	1.00429	1.15495	0.996373	0.641567	0.570192	0.950879	1.00912
M286	N182	63.4346	22.9302	5.64822	5.34471	2.35072	47.614	27.6439	83.7842	4.62157	27.2358	7.72451	5.33582	71.1823	132.64	36.1991	18.0367	5.28256	5.12367	2.33662	51.318	28.4696	85.0645	5.04004	27.5311	4.91284	2.99756	68.4775	129.07	0.570652	0.786588	0.935261	0.958645	0.994004	1.07779	1.02987	1.01528	1.09055	1.01084	0.636007	0.56178	0.962002	0.973085
M287	R109	62.4812	20.6004	5.13871	5.68635	2.66136	50.0776	26.8947	83.7147	4.83096	25.8	7.78527	5.10969	69.5633	129.563	35.6227	16.4919	5.00828	5.37265	2.45128	50.2227	27.2053	83.9453	5.33746	26.4528	5.00284	3.03831	65.8986	125.847	0.570134	0.800563	0.974619	0.944833	0.921065	1.0029	1.01155	1.00276	1.10485	1.0253	0.642603	0.594618	0.947318	0.971322
M288	N173	66.5488	22.3843	5.40427	5.49918	2.5613	50.2636	26.5678	83.5323	4.65031	25.6522	7.80905	5.67502	70.5596	131.256	38.8233	18.0319	5.18738	5.06416	2.36588	52.571	25.9647	83.3097	5.50001	26.1774	5.07238	2.93643	66.9605	129.07	0.58338	0.805562	0.959867	0.920893	0.923706	1.04591	0.977302	0.997336	1.18272	1.02048	0.649552	0.517431	0.948992	0.983352
M289	R110	65.363	21.9336	5.19532	5.33666	2.386	49.4317	27.5534	84.2619	4.72421	27.1514	7.83547	5.40937	70.8087	130.178	36.6571	18.3418	5.14931	5.06341	2.24698	49.545	25.2804	81.8865	5.43776	27.0378	5.08056	2.83964	66.3537	126.688	0.560823	0.836244	0.991145	0.948797	0.941738	1.00229	0.917505	0.971809	1.15104	0.995817	0.648406	0.524948	0.937084	0.973188
M290	R111	66.1105	23.1373	5.2859	5.39598	2.46904	49.9016	26.5519	83.9058	4.84738	26.085	7.76942	5.2238	70.186	131.256	35.8634	18.7023	5.18738	5.13901	2.33172	50.5537	25.5494	83.5999	5.50519	25.9595	5.04375	2.98228	66.8088	129.491	0.542476	0.808315	0.981362	0.952378	0.944385	1.01307	0.962244	0.996354	1.1357	0.995187	0.649179	0.570901	0.951882	0.986555
M291	R112	65.8397	23.6205	5.59161	5.30477	2.40848	49.5417	26.9233	83.6017	4.75021	25.7366	7.77471	5.43004	71.5559	132.487	37.1317	19.2432	5.3587	4.92698	2.18861	49.8726	26.2063	84.0006	5.5709	26.2692	4.92102	2.92624	67.719	129.351	0.563971	0.814683	0.958347	0.928783	0.908713	1.00668	0.973367	1.00477	1.17277	1.02069	0.632953	0.538898	0.946379	0.976331
M292	R113	63.5538	23.2959	5.60499	5.2672	2.42143	50.2855	27.3328	84.036	4.6243	26.0534	7.77735	5.37351	70.6841	132.948	37.678	19.4704	5.23497	5.12591	2.31755	50.2989	27.3754	84.1249	5.71442	26.5216	5.01511	2.92624	67.4156	128.65	0.592852	0.835786	0.933984	0.973175	0.957101	1.00027	1.00156	1.00106	1.23574	1.01797	0.644836	0.544568	0.953759	0.967671
M293	R114	65.8072	22.2313	5.46706	5.5552	2.44922	47.3421	27.3169	84.3314	4.64757	25.9478	7.85396	5.79855	70.6841	131.563	37.728	18.7038	5.18738	5.10972	2.24576	48.902	26.338	82.9228	5.37032	26.0054	5.06011	2.97209	66.0503	128.37	0.573311	0.841329	0.948843	0.919808	0.916932	1.03295	0.964163	0.983297	1.15551	1.00222	0.644275	0.512557	0.934443	0.975726
M294	R115	66.2402	21.4747	5.09239	5.55771	2.56067	50.4435	27.3534	83.732	4.31638	27.1936	7.87245	5.50542	69.9369	130.486	39.1464	18.0367	5.07635	5.383	2.48572	50.7998	26.6454	83.3788	5.13342	26.2807	5.11329	2.97718	66.0503	127.809	0.590977	0.839902	0.99685	0.968565	0.97073	1.00706	0.974114	0.995781	1.18929	0.966429	0.649517	0.540773	0.944427	0.979484
M295	R116	66.208	23.2668	5.52367	5.757	2.65433	49.9416	26.6392	83.8276	5.00066	25.8211	7.90151	5.75981	71.3068	132.487	36.6206	19.3994	5.34918	5.1295	2.33867	50.7149	25.6262	82.5221	5.71788	25.9939	4.9333	2.80907	66.9605	129.07	0.553114	0.833782	0.96841	0.891001	0.881077	1.01548	0.961975	0.984426	1.14343	1.00669	0.624348	0.487702	0.939048	0.974215
M296	R117	65.7374	22.5549	5.54632	5.35775	2.38725	48.3679	27.3201	83.8536	4.70231	26.6235	7.94378	6.50416	69.0652	130.178	36.8396	18.3206	5.17787	4.9531	2.2148	50.1533	26.0862	83.1853	5.5588	26.0034	4.98239	2.80907	65.7469	127.809	0.560406	0.812266	0.933568	0.924473	0.927762	1.03691	0.954835	0.99203	1.18214	0.976709	0.627206	0.431889	0.951954	0.9818
M297	R118	64.7021	21.5856	5.49977	5.04379	1.97218	42.5809	26.9947	83.7494	4.08372	25.536	7.85396	5.89172	70.8087	130.948	35.0995	17.6327	5.25055	4.87333	1.98704	45.7114	26.3856	83.6137	4.83427	25.8103	5.05193	2.99756	67.1122	127.949	0.542478	0.816876	0.954684	0.966204	1.00753	1.07352	0.977434	0.998379	1.18379	1.01074	0.643233	0.508775	0.947796	0.977102
M298	R119	64.8057	22.4513	5.50103	5.39993	2.47185	49.9036	26.7773	84.0795	4.56956	26.0956	7.75357	5.31698	70.5596	132.179	36.3894	18.3915	5.17787	5.18924	2.39244	51.3041	25.6464	82.909	5.4049	26.2119	4.95375	2.79888	67.4156	129.07	0.561515	0.819173	0.941254	0.960983	0.967874	1.02806	0.957766	0.986079	1.18281	1.00446	0.638899	0.526405	0.955442	0.976484
M299	R120	68.2989	23.4997	5.61425	5.4864	2.33214	45.6564	26.8805	83.9144	4.52714	25.3354	7.81698	5.92941	70.4351	130.948	37.6893	19.7827	5.40196	5.21453	2.29897	48.8986	26.1203	83.1991	5.41355	25.73	4.99875	3.07397	67.1122	127.949	0.551828	0.841825	0.962187	0.950446	0.985777	1.07101	0.97172	0.991476	1.1958	1.01558	0.639473	0.518428	0.952824	0.977102
M300	R121	67.3781	24.4432	5.71616	5.27722	2.32605	47.998	27.3614	83.6886	4.36017	26.0006	7.86717	5.64675	70.8087	130.948	37.6915	18.8742	5.29842	5.26121	2.34956	49.4202	26.4478	83.0541	5.32363	26.1029	4.98852	3.08416	67.2639	128.089	0.559403	0.772166	0.92692	0.996967	1.0101	1.02963	0.96661	0.992418	1.22097	1.00393	0.634094	0.546184	0.949939	0.978172
M301	R122	67.2372	23.2185	5.6369	5.2875	2.34947	48.4359	27.755	84.4703	4.64346	25.9583	7.89119	6.18542	70.4351	130.332	37.1649	19.8395	5.54905	5.19108	2.23019	47.6438	27.4962	84.5118	5.22334	26.1545	4.96193	2.90586	68.0224	128.65	0.552743	0.854467	0.984416	0.981764	0.94923	0.983647	0.990675	1.00049	1.12488	1.00756	0.628794	0.469792	0.965746	0.987092
M302	R123	64.1368	21.4848	5.46912	5.01505	2.16761	48.9518	28.1582	84.2098	4.51208	27.1619	7.87173	5.91228	71.5559	135.872	36.7976	18.8096	5.49454	4.84949	2.0591	48.909	28.1476	84.8504	5.01411	28.2423	4.96193	3.09945	67.719	131.733	0.573736	0.875488	1.00465	0.966988	0.949939	0.999125	0.999624	1.00761	1.11126	1.03978	0.630348	0.524239	0.946379	0.96954
M303	R124	66.995	21.5959	5.26634	5.53398	2.50057	48.6258	27.3154	83.8276	4.54767	25.8316	7.80112	6.06132	69.8124	131.256	36.6084	18.5619	5.1969	4.93432	2.21742	50.6022	26.3545	83.669	5.1144	26.774	5.02738	2.99756	66.6571	126.828	0.546435	0.859509	0.986814	0.891641	0.886766	1.04064	0.964822	0.998108	1.12462	1.03648	0.644443	0.494539	0.954803	0.96627
M304	R125	63.2071	22.6599	5.64822	4.92661	2.11922	48.9798	28.4391	84.5398	4.52851	27.3309	7.83283	5.45831	71.3068	137.103	36.219	19.3852	5.31111	5.02977	2.16568	48.9731	27.7743	84.0835	5.22507	27.6229	4.90466	2.91096	67.719	129.631	0.573021	0.855486	0.940316	1.02094	1.02192	0.999864	0.976624	0.994602	1.15382	1.01068	0.626167	0.533308	0.949685	0.945503
M305	R126	65.2872	21.8876	5.44442	5.37476	2.36898	47.692	26.6741	83.4454	4.37933	25.8739	7.86189	5.87393	70.5596	131.563	35.5685	18.5399	5.27823	4.92698	2.18054	49.9592	26.1916	82.909	5.23198	26.2004	4.97011	3.04341	67.719	129.07	0.5448	0.847053	0.969476	0.916689	0.920456	1.04754	0.981912	0.993572	1.1947	1.01262	0.632178	0.518122	0.959742	0.981052
M306	R127	65.688	22.575	5.36516	5.01729	2.24223	49.5197	27.2201	83.9405	4.58598	26.5707	7.92	6.03305	71.1823	132.948	35.6592	18.5193	5.32063	4.65835	2.06124	51.4462	26.1825	83.5031	5.35303	26.6707	5.0192	2.90077	68.1741	130.051	0.542857	0.820345	0.9917	0.928459	0.919281	1.0389	0.961879	0.99479	1.16726	1.00376	0.633737	0.480813	0.95774	0.978211
M307	R128	66.8724	21.6308	5.38695	5.26615	2.43454	50.5495	27.0082	83.9796	4.64346	26.3754	7.847	5.66902	71.1803	131.595	37.0354	18.599	5.38855	5.22475	2.45912	52.2296	26.3234	83.8624	5.72999	26.4757	4.96602	2.8753	67.1444	127.109	0.553822	0.859839	1.0003	0.992139	1.01009	1.03324	0.974642	0.998605	1.23399	1.01657	0.632856	0.507195	0.9433	0.96591
M308	N174	65.4605	23.0726	5.56896	5.26694	2.4731	51.3853	26.4709	83.871	4.83643	25.1982	7.81962	5.3264	71.4313	133.717	38.8045	20.7621	5.25228	5.23046	2.44085	51.8414	25.9592	83.0886	5.48963	25.6842	5.02738	2.92624	67.5673	130.752	0.592792	0.899861	0.943133	0.993075	0.986958	1.00887	0.980669	0.990671	1.13506	1.01929	0.642919	0.549384	0.945906	0.977823
M309	N175	64.2146	22.4226	5.37019	5.37502	2.51103	51.6133	26.0027	83.5931	4.7639	25.5255	7.81433	5.57137	71.0577	131.256	37.0222	17.9893	5.12076	5.24415	2.45166	51.9696	26.2099	83.6828	5.61759	26.6937	5.02329	2.92624	66.8088	128.79	0.576538	0.802287	0.953553	0.975652	0.976354	1.0069	1.00797	1.00107	1.1792	1.04577	0.642831	0.525228	0.940204	0.981217
M310	R130	64.2471	23.7198	5.56896	5.23847	2.31669	48.2479	27.0471	83.4107	4.54082	26.0956	7.85396	5.73783	71.6804	133.717	36.7091	19.9349	5.57068	4.77655	2.08179	50.0892	26.4716	83.7933	5.23198	26.2004	4.96602	2.8702	67.5673	130.332	0.571373	0.840436	1.00031	0.911822	0.898607	1.03816	0.978721	1.00459	1.15221	1.00402	0.632295	0.500225	0.942619	0.974679
M311	R131	64.8213	23.0726	5.61425	5.36316	2.5805	53.319	27.0074	83.9752	4.93634	25.4516	7.74301	5.16622	71.4313	131.717	36.2555	18.3915	5.22545	4.95452	2.32347	52.9768	26.8082	84.1802	5.63834	26.3725	4.8883	2.99756	67.4156	128.79	0.559314	0.797115	0.930748	0.923806	0.900395	0.993583	0.992624	1.00244	1.14221	1.03618	0.631318	0.580223	0.943782	0.977778
M312	R132	65.6447	22.3348	5.58029	5.58684	2.61655	50.3395	26.9043	83.5149	4.90897	25.8739	7.83283	5.82577	71.3068	134.179	36.0733	19.1297	5.34832	5.37858	2.56108	52.649	26.9198	84.0697	5.59165	26.3954	4.9333	2.86001	67.4156	129.07	0.549524	0.856495	0.958431	0.962723	0.978798	1.04588	1.00058	1.00664	1.13907	1.02016	0.629823	0.490925	0.94543	0.961926
M313	R133	64.2255	22.2572	5.42932	5.14989	2.35977	51.0074	26.363	83.845	4.91718	25.7683	7.74565	5.35467	71.5559	133.717	37.2412	18.7858	5.16623	4.99924	2.30582	51.9609	26.1331	83.9729	5.67292	26.2233	4.93739	2.83454	67.2639	130.472	0.579851	0.844035	0.951543	0.970747	0.977138	1.01869	0.991278	1.00153	1.1537	1.01766	0.63744	0.52936	0.940019	0.975727
M314	R134	67.3131	22.5925	5.50926	5.37238	2.51525	51.9632	26.5646	83.6104	4.83096	26.2012	7.84868	5.77133	70.5596	132.487	37.3994	18.2018	5.21334	5.06132	2.36401	52.3543	26.4075	83.9591	5.53978	25.948	5.02984	3.08926	66.0503	128.65	0.555604	0.805657	0.946286	0.9421	0.939871	1.00753	0.994087	1.00417	1.14672	0.990338	0.640852	0.535276	0.936092	0.971042
M315	R135	66.7064	21.9135	5.39913	5.11839	2.35415	50.9694	27.209	84.0274	4.67494	26.3384	7.80377	5.75981	70.3105	132.64	36.8883	18.8174	5.34918	5.09288	2.34624	51.9557	26.5759	82.9228	5.48963	26.4069	5.08874	3.03475	67.1122	128.93	0.552995	0.858714	0.99075	0.995017	0.99664	1.01935	0.97673	0.986855	1.17427	1.0026	0.652088	0.526883	0.954511	0.972029
M316	R136	64.7671	21.3335	5.38677	5.20169	2.30935	49.5037	27.5376	84.3748	4.52851	26.2117	7.80377	6.12727	71.3068	133.564	35.1359	18.2354	5.32063	5.13208	2.31493	50.4029	26.1148	83.2821	5.40144	26.361	5.01511	2.83964	67.4156	128.93	0.542496	0.854777	0.987721	0.986618	1.00241	1.01816	0.948333	0.987049	1.19277	1.00569	0.642653	0.463442	0.94543	0.96531
M317	R137	66.4789	22.0213	5.27206	5.23175	2.42081	50.7515	27.0789	83.4801	4.54493	26.708	7.79584	5.94407	70.8087	132.025	37.6672	20.4073	5.53319	4.98088	2.30545	52.2122	26.2868	83.4064	5.22161	26.2692	5.07238	3.01794	66.5054	128.51	0.566603	0.926705	1.04953	0.95205	0.952347	1.02878	0.970749	0.999117	1.14889	0.983573	0.650652	0.507723	0.939227	0.973376
M318	R138	65.7964	22.3478	5.58029	5.20631	2.38506	50.2755	26.8932	83.8536	4.5942	26.0639	7.85396	6.14612	71.0577	133.256	38.7259	20.3221	5.59664	4.87883	2.21161	51.3093	26.0818	83.2268	5.36686	26.751	4.96602	2.97718	67.4156	127.949	0.588572	0.909356	1.00293	0.937101	0.927274	1.02056	0.969832	0.992524	1.16818	1.02636	0.632295	0.484401	0.948744	0.960178
M319	N176	64.9622	21.0793	5.39913	5.05367	2.23021	49.8876	27.2455	84.0708	4.34922	26.2328	7.79056	5.54206	70.5596	132.794	36.8883	18.3016	5.45388	4.82334	2.15962	50.8674	26.7588	84.1111	5.36513	26.3151	5.14602	3.18554	67.2639	128.37	0.567843	0.868226	1.01014	0.954424	0.968347	1.01964	0.982137	1.00048	1.23358	1.00314	0.660545	0.574793	0.953292	0.966681
M320	R139	67.8223	22.8267	5.55764	5.25771	2.36992	49.2197	27.2503	83.8363	4.47513	26.3173	7.88566	5.91057	70.8087	131.256	37.2169	19.5272	5.48243	5.16179	2.36485	51.0563	27.1669	83.3235	5.27348	26.3839	4.96193	3.08926	67.719	128.089	0.548741	0.855453	0.986467	0.981756	0.997862	1.03731	0.996939	0.993884	1.1784	1.00253	0.629235	0.522667	0.956366	0.975878
M321	R140	67.1378	21.9218	5.39089	5.44817	2.48715	49.3697	26.8598	83.5409	4.33964	25.6311	7.88566	5.66062	71.0577	132.333	36.5252	18.4459	5.27304	5.21186	2.42726	51.7304	25.7013	83.2682	5.13688	26.0168	4.99057	2.88039	67.8707	128.93	0.544034	0.841442	0.978139	0.956624	0.97592	1.04782	0.956866	0.996736	1.18371	1.01505	0.632866	0.508847	0.955149	0.974289
M322	R141	64.9493	24.1963	5.61014	5.30543	2.45577	50.4935	26.8265	83.5236	4.42586	25.5466	7.78792	5.42062	71.8049	132.64	36.6084	19.5981	5.3164	5.16246	2.43298	52.4895	26.2904	82.757	5.4049	26.2922	4.9742	2.90077	68.1741	129.07	0.563645	0.809963	0.947642	0.973052	0.990719	1.03953	0.980017	0.990822	1.22121	1.02918	0.638708	0.535136	0.949435	0.973085
M323	R142	66.3152	22.9043	5.48971	5.16386	2.35072	50.0676	26.5582	83.8797	4.80085	25.8422	7.88566	5.93883	70.4351	130.794	37.01	18.3348	5.35447	4.9914	2.27289	51.2816	26.5942	83.4202	5.38761	26.7625	5.01511	2.92624	67.1122	127.669	0.558093	0.800492	0.975366	0.966602	0.96689	1.02425	1.00135	0.994522	1.12222	1.03561	0.635978	0.49273	0.952824	0.976108
M324	N177	65.2113	22.802	5.47324	5.23807	2.43127	50.1176	26.1106	83.8189	4.86654	25.2721	7.84075	5.10027	72.4276	130.794	36.3661	19.029	5.37774	5.08878	2.3808	52.2608	25.0023	82.8399	5.6418	25.7186	4.90221	2.91249	68.3258	128.65	0.557666	0.834534	0.982551	0.971498	0.979245	1.04276	0.957552	0.98832	1.1593	1.01767	0.625221	0.571045	0.943367	0.983608
M325	R143	64.5011	22.5937	5.42177	5.09835	2.38537	51.7353	26.9312	84.0795	4.54767	25.9161	7.74565	5.31384	71.6804	134.179	36.7445	19.5555	5.34918	4.89746	2.29468	53.4254	26.1752	82.8675	5.45159	26.3036	4.94148	2.79888	67.719	128.51	0.569672	0.865531	0.986612	0.960596	0.961978	1.03267	0.971925	0.985586	1.19877	1.01495	0.637968	0.526716	0.944735	0.957749
