# Supplementary material for: Dissecting the Superior Drivers for the Simultaneous Improvement of Fiber Quality and Yield Under Drought Stress Via Genome‐Wide Artificial Introgressions of Gossypium barbadense into Gossypium hirsutum
Source: Adv Sci (Weinh). 2024 Jul 10;11(34):2400445. doi: 10.1002/advs.202400445 (PMC11425955; doi:10.1002/advs.202400445)
Supplement: Supplementary file 10 — Supplemental Table 9 [file ADVS-11-2400445-s010.xlsx]

## Sheet: Table S9
Table S9 Water irrigation in north Xinjiang (2018/2019)
Times	2018			2019
	Date (month/day)	Well-watered	Water-limited	Date (month/day)	Well-watered	Water-limited
		(m3 ha−1)	(m3 ha−1)		(m3 ha−1)	(m3 ha−1)
Seedling water	2018-04-23	240	240	2019-04-25	240	240
1	2018-06-15	570	570	2019-06-09	570	570
2	2018-06-22	570	-	2019-06-18	570	-
3	2018-06-29	570	-	2019-06-26	570	-
4	2018-07-07	564	-	2019-07-06	564	-
5	2018-07-16	675	-	2019-07-16	675	-
6	2018-07-25	675	675	2019-07-24	675	675
7	2018-08-04	675	675	2019-08-04	675	675
8	2018-08-12	600	600	2019-08-12	600	600
9	2018-08-29	450	450	2019-08-29	450	450
Total		5589	3210		5589	3210
