# Supplementary material for: Dissecting the Superior Drivers for the Simultaneous Improvement of Fiber Quality and Yield Under Drought Stress Via Genome‐Wide Artificial Introgressions of Gossypium barbadense into Gossypium hirsutum
Source: Adv Sci (Weinh). 2024 Jul 10;11(34):2400445. doi: 10.1002/advs.202400445 (PMC11425955; doi:10.1002/advs.202400445)
Supplement: Supplementary file 12 — Supplemental Table 11 [file ADVS-11-2400445-s001.xlsx]

## Sheet: Table S11
Table S11-1 The primers for CRISPR/Cas9 vector construction
Gene name	Primer Name	sequence(5'——3')
DRT1	DRT1_1 as	TCAGGGCCTGTTAACTCTACtgcaccagccgggaat
	DRT1-1_s	GTAGAGTTAACAGGCCCTGAgttttagagctagaaata
	DRT1-2 as	AAGTAATTTTCAGCAGCCCCtgcaccagccgggaat
	Inf DRT1-2 as	ttctagctctaaaacAAGTAATTTTCAGCAGCCCC
DRR1	DRR1-1 s	TCCTGGAGTATCACCGGATAtgcaccagccgggaat
	DRR1-1 as	TATCCGGTGATACTCCAGGAgttttagagctagaaata
	DRR1_2 as	TTCCTGGAGTATCACCGGATtgcaccagccgggaat
	Inf DRR1_2 as	ttctagctctaaaacTTCCTGGAGTATCACCGGAT
Table S11-2 The primers for pTRV2_vector construction
Gene name	Primer Name	sequence(5'——3')
DRT1	DRT1 s	GCGTGAGCTCGGTACCCCTTCAGGGCCTGTTAACTCTA
	DRT1 as	GCCTCCATGGGGATCCGTTTTTGGTCAACCATAAGCCT
DRR1	DRR1 s	GCGTGAGCTCGGTACCGGGTTAGTGGACATTGGTGTATTA
	DRR1 as	GCCTCCATGGGGATCCCATTGATTCCAAAAGTAGCAGATT
Table S11-3 The primers for RT-qPCR
Gene name	Primer Name	sequence(5'——3')
DRT1	DRT1 s	GCGCCGCTGAATTTCCCAATTA
	DRT1 as	CGAGTTCCTAGAGACCCCACGA
DRR1	DRR1 s	GCACACAAGTCCCCAGCAACTA
	DRR1 as	GCCCCAGTCAAAGCAACTCCAT
